# Supplementary material for: Causal effects and metabolites mediators between immune cell and risk of colorectal cancer: a Mendelian randomization study
Source: Front Immunol. 2024 Sep 12;15:1444222. doi: 10.3389/fimmu.2024.1444222 (PMC11428109; doi:10.3389/fimmu.2024.1444222)
Supplement: Supplementary file 2 [file Table1.xlsx]

## Sheet: S.table1
S.table1: 731 immune cells included in the study
ID	Trait	Statistical_trait_name	Panel	CatalogID	Trait_type
ebi-a-GCST90001391	IgD+ %B cell	BC_Trait1	B cell	GCST90001391	Relative count
ebi-a-GCST90001392	IgD+ CD38br AC	BC_Trait10	B cell	GCST90001392	Absolute count
ebi-a-GCST90001393	IgD+ CD38dim %B cell	BC_Trait11	B cell	GCST90001393	Relative count
ebi-a-GCST90001394	IgD+ CD38dim AC	BC_Trait12	B cell	GCST90001394	Absolute count
ebi-a-GCST90001395	IgD+ CD38- %B cell	BC_Trait13	B cell	GCST90001395	Relative count
ebi-a-GCST90001396	IgD+ CD38- AC	BC_Trait14	B cell	GCST90001396	Absolute count
ebi-a-GCST90001397	Unsw mem %B cell	BC_Trait17	B cell	GCST90001397	Relative count
ebi-a-GCST90001398	Unsw mem AC	BC_Trait18	B cell	GCST90001398	Absolute count
ebi-a-GCST90001399	IgD- CD27- %B cell	BC_Trait19	B cell	GCST90001399	Relative count
ebi-a-GCST90001400	IgD+ AC	BC_Trait2	B cell	GCST90001400	Absolute count
ebi-a-GCST90001401	IgD- CD27- AC	BC_Trait20	B cell	GCST90001401	Absolute count
ebi-a-GCST90001402	Sw mem %B cell	BC_Trait21	B cell	GCST90001402	Relative count
ebi-a-GCST90001403	Sw mem AC	BC_Trait22	B cell	GCST90001403	Absolute count
ebi-a-GCST90001404	PB/PC %B cell	BC_Trait23	B cell	GCST90001404	Relative count
ebi-a-GCST90001405	PB/PC AC	BC_Trait24	B cell	GCST90001405	Absolute count
ebi-a-GCST90001406	Memory B cell %B cell	BC_Trait25	B cell	GCST90001406	Relative count
ebi-a-GCST90001407	Memory B cell AC	BC_Trait26	B cell	GCST90001407	Absolute count
ebi-a-GCST90001408	Naive-mature B cell %B cell	BC_Trait27	B cell	GCST90001408	Relative count
ebi-a-GCST90001409	Naive-mature B cell AC	BC_Trait28	B cell	GCST90001409	Absolute count
ebi-a-GCST90001410	IgD- CD38br %B cell	BC_Trait3	B cell	GCST90001410	Relative count
ebi-a-GCST90001411	IgD+ CD24+ %B cell	BC_Trait31	B cell	GCST90001411	Relative count
ebi-a-GCST90001412	IgD+ CD24+ AC	BC_Trait32	B cell	GCST90001412	Absolute count
ebi-a-GCST90001413	IgD- CD24- %B cell	BC_Trait33	B cell	GCST90001413	Relative count
ebi-a-GCST90001414	IgD- CD24- AC	BC_Trait34	B cell	GCST90001414	Absolute count
ebi-a-GCST90001415	IgD+ CD24- %B cell	BC_Trait35	B cell	GCST90001415	Relative count
ebi-a-GCST90001416	IgD+ CD24- AC	BC_Trait36	B cell	GCST90001416	Absolute count
ebi-a-GCST90001417	CD24+ CD27+ %B cell	BC_Trait37	B cell	GCST90001417	Relative count
ebi-a-GCST90001418	CD24+ CD27+ AC	BC_Trait38	B cell	GCST90001418	Absolute count
ebi-a-GCST90001419	CD20- %B cell	BC_Trait39	B cell	GCST90001419	Relative count
ebi-a-GCST90001420	IgD- CD38br AC	BC_Trait4	B cell	GCST90001420	Absolute count
ebi-a-GCST90001421	CD20- AC	BC_Trait40	B cell	GCST90001421	Absolute count
ebi-a-GCST90001422	CD20- CD38- %B cell	BC_Trait43	B cell	GCST90001422	Relative count
ebi-a-GCST90001423	CD20- CD38- AC	BC_Trait44	B cell	GCST90001423	Absolute count
ebi-a-GCST90001424	IgD+ %Lymphocyte	BC_Trait46	B cell	GCST90001424	Relative count
ebi-a-GCST90001425	IgD- CD38br %lymphocyte	BC_Trait47	B cell	GCST90001425	Relative count
ebi-a-GCST90001426	IgD- CD38dim %lymphocyte	BC_Trait48	B cell	GCST90001426	Relative count
ebi-a-GCST90001427	IgD- CD38- %lymphocyte	BC_Trait49	B cell	GCST90001427	Relative count
ebi-a-GCST90001428	IgD- CD38dim %B cell	BC_Trait5	B cell	GCST90001428	Relative count
ebi-a-GCST90001429	IgD+ CD38br %lymphocyte	BC_Trait50	B cell	GCST90001429	Relative count
ebi-a-GCST90001430	IgD+ CD38dim %lymphocyte	BC_Trait51	B cell	GCST90001430	Relative count
ebi-a-GCST90001431	IgD+ CD38- %lymphocyte	BC_Trait52	B cell	GCST90001431	Relative count
ebi-a-GCST90001432	Unsw Mem %lymphocyte	BC_Trait54	B cell	GCST90001432	Relative count
ebi-a-GCST90001433	IgD- CD27- %lymphocyte	BC_Trait55	B cell	GCST90001433	Relative count
ebi-a-GCST90001434	Sw mem %lymphocyte	BC_Trait56	B cell	GCST90001434	Relative count
ebi-a-GCST90001435	PB/PC %lymphocyte	BC_Trait57	B cell	GCST90001435	Relative count
ebi-a-GCST90001436	Memory B cell %lymphocyte	BC_Trait58	B cell	GCST90001436	Relative count
ebi-a-GCST90001437	Naive-mature B cell %lymphocyte	BC_Trait59	B cell	GCST90001437	Relative count
ebi-a-GCST90001438	IgD- CD38dim AC	BC_Trait6	B cell	GCST90001438	Absolute count
ebi-a-GCST90001439	IgD+ CD24+ %lymphocyte	BC_Trait61	B cell	GCST90001439	Relative count
ebi-a-GCST90001440	IgD- CD24- %lymphocyte	BC_Trait62	B cell	GCST90001440	Relative count
ebi-a-GCST90001441	IgD+ CD24- %lymphocyte	BC_Trait63	B cell	GCST90001441	Relative count
ebi-a-GCST90001442	CD24+ CD27+ %lymphocyte	BC_Trait64	B cell	GCST90001442	Relative count
ebi-a-GCST90001443	CD20- %lymphocyte	BC_Trait65	B cell	GCST90001443	Relative count
ebi-a-GCST90001444	CD20- CD38- %lymphocyte	BC_Trait67	B cell	GCST90001444	Relative count
ebi-a-GCST90001445	IgD- CD38- %B cell	BC_Trait7	B cell	GCST90001445	Relative count
ebi-a-GCST90001446	IgD- CD38- AC	BC_Trait8	B cell	GCST90001446	Absolute count
ebi-a-GCST90001447	IgD+ CD38br %B cell	BC_Trait9	B cell	GCST90001447	Relative count
ebi-a-GCST90001448	CD11c+ monocyte AC	DC_Trait524	cDC	GCST90001448	Absolute count
ebi-a-GCST90001449	CD11c+ monocyte %monocyte	DC_Trait525	cDC	GCST90001449	Relative count
ebi-a-GCST90001450	CD62L- monocyte AC	DC_Trait526	cDC	GCST90001450	Absolute count
ebi-a-GCST90001451	CD62L- monocyte %monocyte	DC_Trait527	cDC	GCST90001451	Relative count
ebi-a-GCST90001452	CD11c+ CD62L- monocyte AC	DC_Trait530	cDC	GCST90001452	Absolute count
ebi-a-GCST90001453	CD11c+ CD62L- monocyte %monocyte	DC_Trait531	cDC	GCST90001453	Relative count
ebi-a-GCST90001454	CD62L- HLA DR++ monocyte AC	DC_Trait532	cDC	GCST90001454	Absolute count
ebi-a-GCST90001455	CD62L- HLA DR++ monocyte %monocyte	DC_Trait533	cDC	GCST90001455	Relative count
ebi-a-GCST90001456	CD11c+ HLA DR++ monocyte AC	DC_Trait534	cDC	GCST90001456	Absolute count
ebi-a-GCST90001457	CD11c+ HLA DR++ monocyte %monocyte	DC_Trait535	cDC	GCST90001457	Relative count
ebi-a-GCST90001458	Myeloid DC AC	f_DC_Trait502	cDC	GCST90001458	Absolute count
ebi-a-GCST90001459	Myeloid DC %DC	f_DC_Trait503	cDC	GCST90001459	Relative count
ebi-a-GCST90001460	Plasmacytoid DC AC	f_DC_Trait504	cDC	GCST90001460	Absolute count
ebi-a-GCST90001461	DC AC	f_DC_Trait505	cDC	GCST90001461	Absolute count
ebi-a-GCST90001462	CD62L- DC AC	f_DC_Trait508	cDC	GCST90001462	Absolute count
ebi-a-GCST90001463	CD62L- DC %DC	f_DC_Trait509	cDC	GCST90001463	Relative count
ebi-a-GCST90001464	CD86+ myeloid DC AC	f_DC_Trait512	cDC	GCST90001464	Absolute count
ebi-a-GCST90001465	CD86+ myeloid DC %DC	f_DC_Trait513	cDC	GCST90001465	Relative count
ebi-a-GCST90001466	CD86+ plasmacytoid DC AC	f_DC_Trait514	cDC	GCST90001466	Absolute count
ebi-a-GCST90001467	CD86+ plasmacytoid DC %DC	f_DC_Trait515	cDC	GCST90001467	Relative count
ebi-a-GCST90001468	CD62L- myeloid DC AC	f_DC_Trait516	cDC	GCST90001468	Absolute count
ebi-a-GCST90001469	CD62L- myeloid DC %DC	f_DC_Trait517	cDC	GCST90001469	Relative count
ebi-a-GCST90001470	CD62L- plasmacytoid DC AC	f_DC_Trait518	cDC	GCST90001470	Absolute count
ebi-a-GCST90001471	CD62L- plasmacytoid DC %DC	f_DC_Trait519	cDC	GCST90001471	Relative count
ebi-a-GCST90001472	CD62L- CD86+ myeloid DC AC	f_DC_Trait520	cDC	GCST90001472	Absolute count
ebi-a-GCST90001473	CD62L- CD86+ myeloid DC %DC	f_DC_Trait521	cDC	GCST90001473	Relative count
ebi-a-GCST90001474	Plasmacytoid DC %DC	f_DC_Trait522	cDC	GCST90001474	Relative count
ebi-a-GCST90001475	HLA DR++ monocyte %monocyte	f_MONO_Trait503	TBNK	GCST90001475	Relative count
ebi-a-GCST90001476	HLA DR++ monocyte %leukocyte	f_MONO_Trait504	TBNK	GCST90001476	Relative count
ebi-a-GCST90001477	HLA DR++ monocyte AC	f_MONO_Trait505	TBNK	GCST90001477	Absolute count
ebi-a-GCST90001478	CD4 Treg %CD4	f_Treg_Trait501	Treg	GCST90001478	Relative count
ebi-a-GCST90001479	CD4 Treg %T cell	f_Treg_Trait502	Treg	GCST90001479	Relative count
ebi-a-GCST90001480	Resting Treg AC	f_Treg_Trait503	Treg	GCST90001480	Absolute count
ebi-a-GCST90001481	Resting Treg % CD4 Treg	f_Treg_Trait504	Treg	GCST90001481	Relative count
ebi-a-GCST90001482	Resting Treg %CD4	f_Treg_Trait505	Treg	GCST90001482	Relative count
ebi-a-GCST90001483	CD39+ resting Treg AC	f_Treg_Trait506	Treg	GCST90001483	Absolute count
ebi-a-GCST90001484	CD39+ resting Treg %resting Treg	f_Treg_Trait507	Treg	GCST90001484	Relative count
ebi-a-GCST90001485	CD39+ resting Treg % CD4 Treg	f_Treg_Trait508	Treg	GCST90001485	Relative count
ebi-a-GCST90001486	Activated Treg AC	f_Treg_Trait509	Treg	GCST90001486	Absolute count
ebi-a-GCST90001487	Activated Treg %CD4 Treg	f_Treg_Trait510	Treg	GCST90001487	Relative count
ebi-a-GCST90001488	Activated Treg %CD4	f_Treg_Trait511	Treg	GCST90001488	Relative count
ebi-a-GCST90001489	CD39+ activated Treg AC	f_Treg_Trait512	Treg	GCST90001489	Absolute count
ebi-a-GCST90001490	CD39+ activated Treg %activated Treg	f_Treg_Trait513	Treg	GCST90001490	Relative count
ebi-a-GCST90001491	CD39+ activated Treg %CD4 Treg	f_Treg_Trait514	Treg	GCST90001491	Relative count
ebi-a-GCST90001492	Secreting Treg AC	f_Treg_Trait515	Treg	GCST90001492	Absolute count
ebi-a-GCST90001493	Secreting Treg % CD4 Treg	f_Treg_Trait516	Treg	GCST90001493	Relative count
ebi-a-GCST90001494	Secreting Treg %CD4	f_Treg_Trait517	Treg	GCST90001494	Relative count
ebi-a-GCST90001495	CD39+ secreting Treg AC	f_Treg_Trait518	Treg	GCST90001495	Absolute count
ebi-a-GCST90001496	CD39+ secreting Treg %secreting Treg	f_Treg_Trait519	Treg	GCST90001496	Relative count
ebi-a-GCST90001497	CD39+ secreting Treg %CD4 Treg	f_Treg_Trait520	Treg	GCST90001497	Relative count
ebi-a-GCST90001498	Activated & resting Treg AC	f_Treg_Trait521	Treg	GCST90001498	Absolute count
ebi-a-GCST90001499	Activated & resting Treg % CD4 Treg	f_Treg_Trait522	Treg	GCST90001499	Relative count
ebi-a-GCST90001500	Activated & resting Treg %CD4+	f_Treg_Trait523	Treg	GCST90001500	Relative count
ebi-a-GCST90001501	Activated & secreting Treg AC	f_Treg_Trait527	Treg	GCST90001501	Absolute count
ebi-a-GCST90001502	Activated & secreting Treg %CD4 Treg	f_Treg_Trait528	Treg	GCST90001502	Relative count
ebi-a-GCST90001503	Activated & secreting Treg %CD4+	f_Treg_Trait529	Treg	GCST90001503	Relative count
ebi-a-GCST90001504	CD25hi AC	f_Treg_Trait533	Treg	GCST90001504	Absolute count
ebi-a-GCST90001505	CD25hi %CD4+	f_Treg_Trait534	Treg	GCST90001505	Relative count
ebi-a-GCST90001506	CD25hi %T cell	f_Treg_Trait535	Treg	GCST90001506	Relative count
ebi-a-GCST90001507	CD25hi CD45RA+ CD4 not Treg AC	f_Treg_Trait536	Treg	GCST90001507	Absolute count
ebi-a-GCST90001508	CD25hi CD45RA+ CD4 not Treg %CD4+	f_Treg_Trait537	Treg	GCST90001508	Relative count
ebi-a-GCST90001509	CD25hi CD45RA+ CD4 not Treg %T cell	f_Treg_Trait538	Treg	GCST90001509	Relative count
ebi-a-GCST90001510	CD25hi CD45RA- CD4 not Treg AC	f_Treg_Trait539	Treg	GCST90001510	Absolute count
ebi-a-GCST90001511	CD25hi CD45RA- CD4 not Treg %CD4+	f_Treg_Trait540	Treg	GCST90001511	Relative count
ebi-a-GCST90001512	CD25hi CD45RA- CD4 not Treg %T cell	f_Treg_Trait541	Treg	GCST90001512	Relative count
ebi-a-GCST90001513	CD4 Treg AC	f_Treg_Trait542	Treg	GCST90001513	Absolute count
ebi-a-GCST90001514	HSC AC	MDSC_Trait1	Myeloid cell	GCST90001514	Absolute count
ebi-a-GCST90001515	Im MDSC AC	MDSC_Trait10	Myeloid cell	GCST90001515	Absolute count
ebi-a-GCST90001516	Im MDSC %CD33dim HLA DR- CD66b-	MDSC_Trait11	Myeloid cell	GCST90001516	Relative count
ebi-a-GCST90001517	CD33br HLA DR+ AC	MDSC_Trait12	Myeloid cell	GCST90001517	Absolute count
ebi-a-GCST90001518	CD33br HLA DR+ CD14- AC	MDSC_Trait13	Myeloid cell	GCST90001518	Absolute count
ebi-a-GCST90001519	CD33br HLA DR+ CD14- %CD33br HLA DR+	MDSC_Trait14	Myeloid cell	GCST90001519	Relative count
ebi-a-GCST90001520	CD33br HLA DR+ CD14dim AC	MDSC_Trait15	Myeloid cell	GCST90001520	Absolute count
ebi-a-GCST90001521	CD33br HLA DR+ CD14dim %CD33br HLA DR+	MDSC_Trait16	Myeloid cell	GCST90001521	Relative count
ebi-a-GCST90001522	CD33- HLA DR- AC	MDSC_Trait22	Myeloid cell	GCST90001522	Absolute count
ebi-a-GCST90001523	CD33- HLA DR+ AC	MDSC_Trait23	Myeloid cell	GCST90001523	Absolute count
ebi-a-GCST90001524	Gr MDSC AC	MDSC_Trait24	Myeloid cell	GCST90001524	Absolute count
ebi-a-GCST90001525	CD33dim HLA DR+ CD11b+ AC	MDSC_Trait25	Myeloid cell	GCST90001525	Absolute count
ebi-a-GCST90001526	CD33dim HLA DR+ CD11b+ %CD33dim HLA DR+	MDSC_Trait26	Myeloid cell	GCST90001526	Relative count
ebi-a-GCST90001527	CD33dim HLA DR+ CD11b- AC	MDSC_Trait27	Myeloid cell	GCST90001527	Absolute count
ebi-a-GCST90001528	CD33dim HLA DR+ CD11b- %CD33dim HLA DR+	MDSC_Trait28	Myeloid cell	GCST90001528	Relative count
ebi-a-GCST90001529	CD66b++ myeloid cell AC	MDSC_Trait3	Myeloid cell	GCST90001529	Absolute count
ebi-a-GCST90001530	Mo MDSC AC	MDSC_Trait4	Myeloid cell	GCST90001530	Absolute count
ebi-a-GCST90001531	CD33dim HLA DR- AC	MDSC_Trait5	Myeloid cell	GCST90001531	Absolute count
ebi-a-GCST90001532	Basophil AC	MDSC_Trait8	Myeloid cell	GCST90001532	Absolute count
ebi-a-GCST90001533	Basophil %CD33dim HLA DR- CD66b-	MDSC_Trait9	Myeloid cell	GCST90001533	Relative count
ebi-a-GCST90001534	CD45RA- CD4+ AC	MT_ry_Trait514	Maturation stages of T cell	GCST90001534	Absolute count
ebi-a-GCST90001535	CD45RA- CD4+ %CD4+	MT_ry_Trait515	Maturation stages of T cell	GCST90001535	Relative count
ebi-a-GCST90001536	CD45RA- CD4+ %T cell	MT_ry_Trait516	Maturation stages of T cell	GCST90001536	Relative count
ebi-a-GCST90001537	CM CD4+ AC	MT_Trait503	Maturation stages of T cell	GCST90001537	Absolute count
ebi-a-GCST90001538	CM CD4+ %CD4+	MT_Trait504	Maturation stages of T cell	GCST90001538	Relative count
ebi-a-GCST90001539	CM CD4+ %T cell	MT_Trait505	Maturation stages of T cell	GCST90001539	Relative count
ebi-a-GCST90001540	Naive CD4+ AC	MT_Trait506	Maturation stages of T cell	GCST90001540	Absolute count
ebi-a-GCST90001541	Naive CD4+ %CD4+	MT_Trait507	Maturation stages of T cell	GCST90001541	Relative count
ebi-a-GCST90001542	EM CD4+ AC	MT_Trait508	Maturation stages of T cell	GCST90001542	Absolute count
ebi-a-GCST90001543	EM CD4+ %CD4+	MT_Trait509	Maturation stages of T cell	GCST90001543	Relative count
ebi-a-GCST90001544	EM CD4+ %T cell	MT_Trait510	Maturation stages of T cell	GCST90001544	Relative count
ebi-a-GCST90001545	TD CD4+ AC	MT_Trait511	Maturation stages of T cell	GCST90001545	Absolute count
ebi-a-GCST90001546	TD CD4+ %CD4+	MT_Trait512	Maturation stages of T cell	GCST90001546	Relative count
ebi-a-GCST90001547	TD CD4+ %T cell	MT_Trait513	Maturation stages of T cell	GCST90001547	Relative count
ebi-a-GCST90001548	CM CD8br AC	MT_Trait522	Maturation stages of T cell	GCST90001548	Absolute count
ebi-a-GCST90001549	CM CD8br %CD8br	MT_Trait523	Maturation stages of T cell	GCST90001549	Relative count
ebi-a-GCST90001550	CM CD8br %T cell	MT_Trait524	Maturation stages of T cell	GCST90001550	Relative count
ebi-a-GCST90001551	Naive CD8br AC	MT_Trait525	Maturation stages of T cell	GCST90001551	Absolute count
ebi-a-GCST90001552	Naive CD8br %CD8br	MT_Trait526	Maturation stages of T cell	GCST90001552	Relative count
ebi-a-GCST90001553	Naive CD8br %T cell	MT_Trait527	Maturation stages of T cell	GCST90001553	Relative count
ebi-a-GCST90001554	EM CD8br AC	MT_Trait528	Maturation stages of T cell	GCST90001554	Absolute count
ebi-a-GCST90001555	EM CD8br %CD8br	MT_Trait529	Maturation stages of T cell	GCST90001555	Relative count
ebi-a-GCST90001556	EM CD8br %T cell	MT_Trait530	Maturation stages of T cell	GCST90001556	Relative count
ebi-a-GCST90001557	TD CD8br AC	MT_Trait531	Maturation stages of T cell	GCST90001557	Absolute count
ebi-a-GCST90001558	TD CD8br %CD8br	MT_Trait532	Maturation stages of T cell	GCST90001558	Relative count
ebi-a-GCST90001559	TD CD8br %T cell	MT_Trait533	Maturation stages of T cell	GCST90001559	Relative count
ebi-a-GCST90001560	CD45RA+ CD8br AC	MT_Trait537	Maturation stages of T cell	GCST90001560	Absolute count
ebi-a-GCST90001561	CD45RA+ CD8br %CD8br	MT_Trait538	Maturation stages of T cell	GCST90001561	Relative count
ebi-a-GCST90001562	CD45RA+ CD8br %T cell	MT_Trait539	Maturation stages of T cell	GCST90001562	Relative count
ebi-a-GCST90001563	CM DN (CD4-CD8-) AC	MT_Trait542	Maturation stages of T cell	GCST90001563	Absolute count
ebi-a-GCST90001564	CM DN (CD4-CD8-) %DN	MT_Trait543	Maturation stages of T cell	GCST90001564	Relative count
ebi-a-GCST90001565	CM DN (CD4-CD8-) %T cell	MT_Trait544	Maturation stages of T cell	GCST90001565	Relative count
ebi-a-GCST90001566	Naive DN (CD4-CD8-) AC	MT_Trait545	Maturation stages of T cell	GCST90001566	Absolute count
ebi-a-GCST90001567	Naive DN (CD4-CD8-) %DN	MT_Trait546	Maturation stages of T cell	GCST90001567	Relative count
ebi-a-GCST90001568	Naive DN (CD4-CD8-) %T cell	MT_Trait547	Maturation stages of T cell	GCST90001568	Relative count
ebi-a-GCST90001569	EM DN (CD4-CD8-) AC	MT_Trait548	Maturation stages of T cell	GCST90001569	Absolute count
ebi-a-GCST90001570	EM DN (CD4-CD8-) %DN	MT_Trait549	Maturation stages of T cell	GCST90001570	Relative count
ebi-a-GCST90001571	EM DN (CD4-CD8-) %T cell	MT_Trait550	Maturation stages of T cell	GCST90001571	Relative count
ebi-a-GCST90001572	TD DN (CD4-CD8-) AC	MT_Trait551	Maturation stages of T cell	GCST90001572	Absolute count
ebi-a-GCST90001573	TD DN (CD4-CD8-) %DN	MT_Trait552	Maturation stages of T cell	GCST90001573	Relative count
ebi-a-GCST90001574	TD DN (CD4-CD8-) %T cell	MT_Trait553	Maturation stages of T cell	GCST90001574	Relative count
ebi-a-GCST90001575	Naive CD4+ %T cell	MT_Trait560	Maturation stages of T cell	GCST90001575	Relative count
ebi-a-GCST90001576	Transitional %B cell	N_BC_Trait3	B cell	GCST90001576	Relative count
ebi-a-GCST90001577	Transitional AC	N_BC_Trait4	B cell	GCST90001577	Absolute count
ebi-a-GCST90001578	Transitional %lymphocyte	N_BC_Trait6	B cell	GCST90001578	Relative count
ebi-a-GCST90001579	CD14- CD16+ monocyte AC	N_MONO_Trait501	Monocyte	GCST90001579	Absolute count
ebi-a-GCST90001580	CD14+ CD16+ monocyte AC	N_MONO_Trait503	Monocyte	GCST90001580	Absolute count
ebi-a-GCST90001581	CD14- CD16- AC	N_MONO_Trait505	Monocyte	GCST90001581	Absolute count
ebi-a-GCST90001582	CD14+ CD16- monocyte AC	N_MONO_Trait507	Monocyte	GCST90001582	Absolute count
ebi-a-GCST90001583	Monocyte AC	N_MONO_Trait513	Monocyte	GCST90001583	Absolute count
ebi-a-GCST90001584	CD14- CD16+ monocyte %monocyte	N_MONO_Trait514	Monocyte	GCST90001584	Relative count
ebi-a-GCST90001585	CD14+ CD16+ monocyte %monocyte	N_MONO_Trait515	Monocyte	GCST90001585	Relative count
ebi-a-GCST90001586	CD14+ CD16- monocyte %monocyte	N_MONO_Trait516	Monocyte	GCST90001586	Relative count
ebi-a-GCST90001587	CD16+ monocyte %monocyte	N_MONO_Trait517	Monocyte	GCST90001587	Relative count
ebi-a-GCST90001588	T/B	RATIO_CD3_B	TBNK	GCST90001588	Relative count
ebi-a-GCST90001589	CD4/CD8br	RATIO_CD4_CD8B	TBNK	GCST90001589	Relative count
ebi-a-GCST90001590	CD4+ AC	TB_ry_Trait512	TBNK	GCST90001590	Absolute count
ebi-a-GCST90001591	CD4+ %T cell	TB_ry_Trait513	TBNK	GCST90001591	Relative count
ebi-a-GCST90001592	CD8br AC	TB_ry_Trait515	TBNK	GCST90001592	Absolute count
ebi-a-GCST90001593	CD8br %T cell	TB_ry_Trait516	TBNK	GCST90001593	Relative count
ebi-a-GCST90001594	DP (CD4+CD8+) AC	TB_ry_Trait518	TBNK	GCST90001594	Absolute count
ebi-a-GCST90001595	DP (CD4+CD8+) %T cell	TB_ry_Trait519	TBNK	GCST90001595	Relative count
ebi-a-GCST90001596	CD8dim AC	TB_ry_Trait524	TBNK	GCST90001596	Absolute count
ebi-a-GCST90001597	CD8dim %T cell	TB_ry_Trait525	TBNK	GCST90001597	Relative count
ebi-a-GCST90001598	DN (CD4-CD8-) AC	TB_ry_Trait527	TBNK	GCST90001598	Absolute count
ebi-a-GCST90001599	DN (CD4-CD8-) %T cell	TB_ry_Trait528	TBNK	GCST90001599	Relative count
ebi-a-GCST90001600	Leukocyte AC	TB_Trait501	TBNK	GCST90001600	Absolute count
ebi-a-GCST90001601	Lymphocyte AC	TB_Trait507	TBNK	GCST90001601	Absolute count
ebi-a-GCST90001602	Lymphocyte %leukocyte	TB_Trait508	TBNK	GCST90001602	Relative count
ebi-a-GCST90001603	T cell AC	TB_Trait509	TBNK	GCST90001603	Absolute count
ebi-a-GCST90001604	T cell %lymphocyte	TB_Trait510	TBNK	GCST90001604	Relative count
ebi-a-GCST90001605	T cell %leukocyte	TB_Trait511	TBNK	GCST90001605	Relative count
ebi-a-GCST90001606	CD4+ %leukocyte	TB_Trait514	TBNK	GCST90001606	Relative count
ebi-a-GCST90001607	CD8br %leukocyte	TB_Trait517	TBNK	GCST90001607	Relative count
ebi-a-GCST90001608	DP (CD4+CD8+) %leukocyte	TB_Trait520	TBNK	GCST90001608	Relative count
ebi-a-GCST90001609	CD4+ CD8dim AC	TB_Trait521	TBNK	GCST90001609	Absolute count
ebi-a-GCST90001610	CD4+ CD8dim %lymphocyte	TB_Trait522	TBNK	GCST90001610	Relative count
ebi-a-GCST90001611	CD4+ CD8dim %leukocyte	TB_Trait523	TBNK	GCST90001611	Relative count
ebi-a-GCST90001612	CD8dim %leukocyte	TB_Trait526	TBNK	GCST90001612	Relative count
ebi-a-GCST90001613	DN (CD4-CD8-) %leukocyte	TB_Trait529	TBNK	GCST90001613	Relative count
ebi-a-GCST90001614	CD8br and CD8dim %leukocyte	TB_Trait532	TBNK	GCST90001614	Relative count
ebi-a-GCST90001615	TCRgd AC	TB_Trait533	TBNK	GCST90001615	Absolute count
ebi-a-GCST90001616	TCRgd %T cell	TB_Trait534	TBNK	GCST90001616	Relative count
ebi-a-GCST90001617	TCRgd %lymphocyte	TB_Trait535	TBNK	GCST90001617	Relative count
ebi-a-GCST90001618	HLA DR+ T cell AC	TB_Trait536	TBNK	GCST90001618	Absolute count
ebi-a-GCST90001619	HLA DR+ T cell%T cell	TB_Trait537	TBNK	GCST90001619	Relative count
ebi-a-GCST90001620	HLA DR+ T cell%lymphocyte	TB_Trait538	TBNK	GCST90001620	Relative count
ebi-a-GCST90001621	NKT AC	TB_Trait539	TBNK	GCST90001621	Absolute count
ebi-a-GCST90001622	NKT %T cell	TB_Trait540	TBNK	GCST90001622	Relative count
ebi-a-GCST90001623	NKT %lymphocyte	TB_Trait541	TBNK	GCST90001623	Relative count
ebi-a-GCST90001624	HLA DR+ CD4+ AC	TB_Trait542	TBNK	GCST90001624	Absolute count
ebi-a-GCST90001625	HLA DR+ CD4+ %T cell	TB_Trait543	TBNK	GCST90001625	Relative count
ebi-a-GCST90001626	HLA DR+ CD4+ %lymphocyte	TB_Trait544	TBNK	GCST90001626	Relative count
ebi-a-GCST90001627	HLA DR+ CD8br AC	TB_Trait545	TBNK	GCST90001627	Absolute count
ebi-a-GCST90001628	HLA DR+ CD8br %T cell	TB_Trait546	TBNK	GCST90001628	Relative count
ebi-a-GCST90001629	HLA DR+ CD8br %lymphocyte	TB_Trait547	TBNK	GCST90001629	Relative count
ebi-a-GCST90001630	CD8br NKT AC	TB_Trait548	TBNK	GCST90001630	Absolute count
ebi-a-GCST90001631	CD8br NKT %T cell	TB_Trait549	TBNK	GCST90001631	Relative count
ebi-a-GCST90001632	CD8br NKT %lymphocyte	TB_Trait550	TBNK	GCST90001632	Relative count
ebi-a-GCST90001633	CD8dim NKT AC	TB_Trait551	TBNK	GCST90001633	Absolute count
ebi-a-GCST90001634	CD8dim NKT %T cell	TB_Trait552	TBNK	GCST90001634	Relative count
ebi-a-GCST90001635	CD8dim NKT %lymphocyte	TB_Trait553	TBNK	GCST90001635	Relative count
ebi-a-GCST90001636	DN (CD4-CD8-) NKT AC	TB_Trait554	TBNK	GCST90001636	Absolute count
ebi-a-GCST90001637	DN (CD4-CD8-) NKT %T cell	TB_Trait555	TBNK	GCST90001637	Relative count
ebi-a-GCST90001638	DN (CD4-CD8-) NKT %lymphocyte	TB_Trait556	TBNK	GCST90001638	Relative count
ebi-a-GCST90001639	CD3- lymphocyte AC	TB_Trait560	TBNK	GCST90001639	Absolute count
ebi-a-GCST90001640	CD3- lymphocyte %lymphocyte	TB_Trait561	TBNK	GCST90001640	Relative count
ebi-a-GCST90001641	CD3- lymphocyte %leukocyte	TB_Trait562	TBNK	GCST90001641	Relative count
ebi-a-GCST90001642	B cell AC	TB_Trait563	TBNK	GCST90001642	Absolute count
ebi-a-GCST90001643	B cell % CD3- lymphocyte	TB_Trait564	TBNK	GCST90001643	Relative count
ebi-a-GCST90001644	B cell %lymphocyte	TB_Trait565	TBNK	GCST90001644	Relative count
ebi-a-GCST90001645	NK AC	TB_Trait566	TBNK	GCST90001645	Absolute count
ebi-a-GCST90001646	NK %CD3- lymphocyte	TB_Trait567	TBNK	GCST90001646	Relative count
ebi-a-GCST90001647	NK %lymphocyte	TB_Trait568	TBNK	GCST90001647	Relative count
ebi-a-GCST90001648	HLA DR+ NK AC	TB_Trait569	TBNK	GCST90001648	Absolute count
ebi-a-GCST90001649	HLA DR+ NK %NK	TB_Trait570	TBNK	GCST90001649	Relative count
ebi-a-GCST90001650	HLA DR+ NK %CD3- lymphocyte	TB_Trait571	TBNK	GCST90001650	Relative count
ebi-a-GCST90001651	Granulocyte AC	TB_Trait575	TBNK	GCST90001651	Absolute count
ebi-a-GCST90001652	Granulocyte %leukocyte	TB_Trait576	TBNK	GCST90001652	Relative count
ebi-a-GCST90001653	CD28- DN (CD4-CD8-) %DN	Treg_Trait505	Treg	GCST90001653	Relative count
ebi-a-GCST90001654	CD28- DN (CD4-CD8-) AC	Treg_Trait506	Treg	GCST90001654	Absolute count
ebi-a-GCST90001655	CD28+ DN (CD4-CD8-) %T cell	Treg_Trait507	Treg	GCST90001655	Relative count
ebi-a-GCST90001656	CD28+ DN (CD4-CD8-) %DN	Treg_Trait508	Treg	GCST90001656	Relative count
ebi-a-GCST90001657	CD28+ DN (CD4-CD8-) AC	Treg_Trait509	Treg	GCST90001657	Absolute count
ebi-a-GCST90001658	CD39+ CD4+ %T cell	Treg_Trait512	Treg	GCST90001658	Relative count
ebi-a-GCST90001659	CD39+ CD4+ %CD4+	Treg_Trait513	Treg	GCST90001659	Relative count
ebi-a-GCST90001660	CD39+ CD4+ AC	Treg_Trait514	Treg	GCST90001660	Absolute count
ebi-a-GCST90001661	CD28- CD8dim %T cell	Treg_Trait574	Treg	GCST90001661	Relative count
ebi-a-GCST90001662	CD28- CD8dim %CD8dim	Treg_Trait575	Treg	GCST90001662	Relative count
ebi-a-GCST90001663	CD28- CD8dim AC	Treg_Trait576	Treg	GCST90001663	Absolute count
ebi-a-GCST90001664	CD28+ CD45RA+ CD8dim %T cell	Treg_Trait577	Treg	GCST90001664	Relative count
ebi-a-GCST90001665	CD28+ CD45RA+ CD8dim %CD8dim	Treg_Trait578	Treg	GCST90001665	Relative count
ebi-a-GCST90001666	CD28+ CD45RA+ CD8dim AC	Treg_Trait579	Treg	GCST90001666	Absolute count
ebi-a-GCST90001667	CD28+ CD45RA- CD8dim %T cell	Treg_Trait580	Treg	GCST90001667	Relative count
ebi-a-GCST90001668	CD28+ CD45RA- CD8dim %CD8dim	Treg_Trait581	Treg	GCST90001668	Relative count
ebi-a-GCST90001669	CD28+ CD45RA- CD8dim AC	Treg_Trait582	Treg	GCST90001669	Absolute count
ebi-a-GCST90001670	CD39+ CD8br %T cell	Treg_Trait585	Treg	GCST90001670	Relative count
ebi-a-GCST90001671	CD39+ CD8br %CD8br	Treg_Trait586	Treg	GCST90001671	Relative count
ebi-a-GCST90001672	CD39+ CD8br AC	Treg_Trait587	Treg	GCST90001672	Absolute count
ebi-a-GCST90001673	CD28- CD127- CD25++ CD8br %T cell	Treg_Trait588	Treg	GCST90001673	Relative count
ebi-a-GCST90001674	CD28- CD127- CD25++ CD8br %CD8br	Treg_Trait589	Treg	GCST90001674	Relative count
ebi-a-GCST90001675	CD28- CD127- CD25++ CD8br AC	Treg_Trait590	Treg	GCST90001675	Absolute count
ebi-a-GCST90001676	CD28- CD25++ CD8br %T cell	Treg_Trait591	Treg	GCST90001676	Relative count
ebi-a-GCST90001677	CD28- CD25++ CD8br %CD8br	Treg_Trait592	Treg	GCST90001677	Relative count
ebi-a-GCST90001678	CD28- CD25++ CD8br AC	Treg_Trait593	Treg	GCST90001678	Absolute count
ebi-a-GCST90001679	CD25++ CD8br %T cell	Treg_Trait594	Treg	GCST90001679	Relative count
ebi-a-GCST90001680	CD25++ CD8br %CD8br	Treg_Trait595	Treg	GCST90001680	Relative count
ebi-a-GCST90001681	CD25++ CD8br AC	Treg_Trait596	Treg	GCST90001681	Absolute count
ebi-a-GCST90001682	CD127- CD8br %T cell	Treg_Trait597	Treg	GCST90001682	Relative count
ebi-a-GCST90001683	CD127- CD8br %CD8br	Treg_Trait598	Treg	GCST90001683	Relative count
ebi-a-GCST90001684	CD127- CD8br AC	Treg_Trait599	Treg	GCST90001684	Absolute count
ebi-a-GCST90001685	CD28- CD8br %T cell	Treg_Trait600	Treg	GCST90001685	Relative count
ebi-a-GCST90001686	CD28- CD8br %CD8br	Treg_Trait601	Treg	GCST90001686	Relative count
ebi-a-GCST90001687	CD28- CD8br AC	Treg_Trait602	Treg	GCST90001687	Absolute count
ebi-a-GCST90001688	CD28+ CD45RA+ CD8br %T cell	Treg_Trait603	Treg	GCST90001688	Relative count
ebi-a-GCST90001689	CD28+ CD45RA+ CD8br %CD8br	Treg_Trait604	Treg	GCST90001689	Relative count
ebi-a-GCST90001690	CD28+ CD45RA+ CD8br AC	Treg_Trait605	Treg	GCST90001690	Absolute count
ebi-a-GCST90001691	CD28+ CD45RA- CD8br %T cell	Treg_Trait606	Treg	GCST90001691	Relative count
ebi-a-GCST90001692	CD28+ CD45RA- CD8br %CD8br	Treg_Trait607	Treg	GCST90001692	Relative count
ebi-a-GCST90001693	CD28+ CD45RA- CD8br AC	Treg_Trait608	Treg	GCST90001693	Absolute count
ebi-a-GCST90001694	CD28- DN (CD4-CD8-) %T cell	Treg_Trait611	Treg	GCST90001694	Relative count
ebi-a-GCST90001695	CD45RA- CD28- CD8br AC	Treg_Trait700	Treg	GCST90001695	Absolute count
ebi-a-GCST90001696	CD45RA- CD28- CD8br %CD8br	Treg_Trait701	Treg	GCST90001696	Relative count
ebi-a-GCST90001697	CD45RA- CD28- CD8br %T cell	Treg_Trait702	Treg	GCST90001697	Relative count
ebi-a-GCST90001698	CD45RA+ CD28- CD8br AC	Treg_Trait706	Treg	GCST90001698	Absolute count
ebi-a-GCST90001699	CD45RA+ CD28- CD8br %CD8br	Treg_Trait707	Treg	GCST90001699	Relative count
ebi-a-GCST90001700	CD45RA+ CD28- CD8br %T cell	Treg_Trait708	Treg	GCST90001700	Relative count
ebi-a-GCST90001701	BAFF-R on CD20- CD38-	Bcells.trait111	B cell	GCST90001701	MFI
ebi-a-GCST90001702	BAFF-R on CD24+ CD27+	Bcells.trait112	B cell	GCST90001702	MFI
ebi-a-GCST90001703	BAFF-R on IgD+ CD24+	Bcells.trait137	B cell	GCST90001703	MFI
ebi-a-GCST90001704	BAFF-R on IgD+ CD24-	Bcells.trait138	B cell	GCST90001704	MFI
ebi-a-GCST90001705	BAFF-R on IgD+ CD38-	Bcells.trait139	B cell	GCST90001705	MFI
ebi-a-GCST90001706	BAFF-R on IgD+ CD38- naive	Bcells.trait140	B cell	GCST90001706	MFI
ebi-a-GCST90001707	BAFF-R on IgD+ CD38- unsw mem	Bcells.trait141	B cell	GCST90001707	MFI
ebi-a-GCST90001708	BAFF-R on IgD+ CD38br	Bcells.trait142	B cell	GCST90001708	MFI
ebi-a-GCST90001709	BAFF-R on IgD+ CD38dim	Bcells.trait143	B cell	GCST90001709	MFI
ebi-a-GCST90001710	BAFF-R on IgD- CD24-	Bcells.trait147	B cell	GCST90001710	MFI
ebi-a-GCST90001711	BAFF-R on IgD- CD27-	Bcells.trait148	B cell	GCST90001711	MFI
ebi-a-GCST90001712	BAFF-R on IgD- CD38-	Bcells.trait149	B cell	GCST90001712	MFI
ebi-a-GCST90001713	BAFF-R on IgD- CD38br	Bcells.trait150	B cell	GCST90001713	MFI
ebi-a-GCST90001714	BAFF-R on IgD- CD38dim	Bcells.trait151	B cell	GCST90001714	MFI
ebi-a-GCST90001715	BAFF-R on memory B cell	Bcells.trait154	B cell	GCST90001715	MFI
ebi-a-GCST90001716	BAFF-R on naive-mature B cell	Bcells.trait156	B cell	GCST90001716	MFI
ebi-a-GCST90001717	BAFF-R on unsw mem	Bcells.trait157	B cell	GCST90001717	MFI
ebi-a-GCST90001718	BAFF-R on sw mem	Bcells.trait159	B cell	GCST90001718	MFI
ebi-a-GCST90001719	BAFF-R on IgD+	Bcells.trait160	B cell	GCST90001719	MFI
ebi-a-GCST90001720	BAFF-R on transitional	Bcells.trait161	B cell	GCST90001720	MFI
ebi-a-GCST90001721	CD19 on CD20-	Bcells.trait255	B cell	GCST90001721	MFI
ebi-a-GCST90001722	CD19 on CD20- CD38-	Bcells.trait282	B cell	GCST90001722	MFI
ebi-a-GCST90001723	CD19 on CD24+ CD27+	Bcells.trait283	B cell	GCST90001723	MFI
ebi-a-GCST90001724	CD19 on IgD+ CD24+	Bcells.trait308	B cell	GCST90001724	MFI
ebi-a-GCST90001725	CD19 on IgD+ CD24-	Bcells.trait309	B cell	GCST90001725	MFI
ebi-a-GCST90001726	CD19 on IgD+ CD38-	Bcells.trait310	B cell	GCST90001726	MFI
ebi-a-GCST90001727	CD19 on IgD+ CD38- naive	Bcells.trait311	B cell	GCST90001727	MFI
ebi-a-GCST90001728	CD19 on IgD+ CD38- unsw mem	Bcells.trait312	B cell	GCST90001728	MFI
ebi-a-GCST90001729	CD19 on IgD+ CD38br	Bcells.trait313	B cell	GCST90001729	MFI
ebi-a-GCST90001730	CD19 on IgD+ CD38dim	Bcells.trait314	B cell	GCST90001730	MFI
ebi-a-GCST90001731	CD19 on IgD- CD24-	Bcells.trait318	B cell	GCST90001731	MFI
ebi-a-GCST90001732	CD19 on IgD- CD27-	Bcells.trait319	B cell	GCST90001732	MFI
ebi-a-GCST90001733	CD19 on IgD- CD38-	Bcells.trait320	B cell	GCST90001733	MFI
ebi-a-GCST90001734	CD19 on IgD- CD38br	Bcells.trait321	B cell	GCST90001734	MFI
ebi-a-GCST90001735	CD19 on IgD- CD38dim	Bcells.trait322	B cell	GCST90001735	MFI
ebi-a-GCST90001736	CD19 on memory B cell	Bcells.trait325	B cell	GCST90001736	MFI
ebi-a-GCST90001737	CD19 on naive-mature B cell	Bcells.trait327	B cell	GCST90001737	MFI
ebi-a-GCST90001738	CD19 on unsw mem	Bcells.trait328	B cell	GCST90001738	MFI
ebi-a-GCST90001739	CD19 on PB/PC	Bcells.trait329	B cell	GCST90001739	MFI
ebi-a-GCST90001740	CD19 on sw mem	Bcells.trait331	B cell	GCST90001740	MFI
ebi-a-GCST90001741	CD19 on IgD+	Bcells.trait332	B cell	GCST90001741	MFI
ebi-a-GCST90001742	CD19 on transitional	Bcells.trait333	B cell	GCST90001742	MFI
ebi-a-GCST90001743	CD20 on B cell	Bcells.trait335	B cell	GCST90001743	MFI
ebi-a-GCST90001744	CD20 on CD20- CD38-	Bcells.trait354	B cell	GCST90001744	MFI
ebi-a-GCST90001745	CD20 on CD24+ CD27+	Bcells.trait355	B cell	GCST90001745	MFI
ebi-a-GCST90001746	CD20 on IgD+ CD24+	Bcells.trait378	B cell	GCST90001746	MFI
ebi-a-GCST90001747	CD20 on IgD+ CD24-	Bcells.trait379	B cell	GCST90001747	MFI
ebi-a-GCST90001748	CD20 on IgD+ CD38-	Bcells.trait380	B cell	GCST90001748	MFI
ebi-a-GCST90001749	CD20 on IgD+ CD38- naive	Bcells.trait381	B cell	GCST90001749	MFI
ebi-a-GCST90001750	CD20 on IgD+ CD38- unsw mem	Bcells.trait382	B cell	GCST90001750	MFI
ebi-a-GCST90001751	CD20 on IgD+ CD38br	Bcells.trait383	B cell	GCST90001751	MFI
ebi-a-GCST90001752	CD20 on IgD+ CD38dim	Bcells.trait384	B cell	GCST90001752	MFI
ebi-a-GCST90001753	CD20 on IgD- CD24-	Bcells.trait388	B cell	GCST90001753	MFI
ebi-a-GCST90001754	CD20 on IgD- CD27-	Bcells.trait389	B cell	GCST90001754	MFI
ebi-a-GCST90001755	CD20 on IgD- CD38-	Bcells.trait390	B cell	GCST90001755	MFI
ebi-a-GCST90001756	CD20 on IgD- CD38br	Bcells.trait391	B cell	GCST90001756	MFI
ebi-a-GCST90001757	CD20 on IgD- CD38dim	Bcells.trait392	B cell	GCST90001757	MFI
ebi-a-GCST90001758	CD20 on memory B cell	Bcells.trait395	B cell	GCST90001758	MFI
ebi-a-GCST90001759	CD20 on naive-mature B cell	Bcells.trait397	B cell	GCST90001759	MFI
ebi-a-GCST90001760	CD20 on unsw mem	Bcells.trait398	B cell	GCST90001760	MFI
ebi-a-GCST90001761	CD20 on sw mem	Bcells.trait399	B cell	GCST90001761	MFI
ebi-a-GCST90001762	CD20 on IgD+	Bcells.trait400	B cell	GCST90001762	MFI
ebi-a-GCST90001763	CD20 on transitional	Bcells.trait401	B cell	GCST90001763	MFI
ebi-a-GCST90001764	CD24 on CD24+ CD27+	Bcells.trait418	B cell	GCST90001764	MFI
ebi-a-GCST90001765	CD24 on IgD+ CD24+	Bcells.trait438	B cell	GCST90001765	MFI
ebi-a-GCST90001766	CD24 on IgD+ CD38-	Bcells.trait439	B cell	GCST90001766	MFI
ebi-a-GCST90001767	CD24 on IgD+ CD38- unsw mem	Bcells.trait441	B cell	GCST90001767	MFI
ebi-a-GCST90001768	CD24 on IgD+ CD38br	Bcells.trait442	B cell	GCST90001768	MFI
ebi-a-GCST90001769	CD24 on IgD- CD38-	Bcells.trait445	B cell	GCST90001769	MFI
ebi-a-GCST90001770	CD24 on IgD- CD38dim	Bcells.trait446	B cell	GCST90001770	MFI
ebi-a-GCST90001771	CD24 on memory B cell	Bcells.trait448	B cell	GCST90001771	MFI
ebi-a-GCST90001772	CD24 on unsw mem	Bcells.trait449	B cell	GCST90001772	MFI
ebi-a-GCST90001773	CD24 on sw mem	Bcells.trait450	B cell	GCST90001773	MFI
ebi-a-GCST90001774	CD24 on transitional	Bcells.trait451	B cell	GCST90001774	MFI
ebi-a-GCST90001775	CD25 on B cell	Bcells.trait453	B cell	GCST90001775	MFI
ebi-a-GCST90001776	CD25 on CD20- CD38-	Bcells.trait470	B cell	GCST90001776	MFI
ebi-a-GCST90001777	CD25 on CD24+ CD27+	Bcells.trait471	B cell	GCST90001777	MFI
ebi-a-GCST90001778	CD25 on IgD+ CD24+	Bcells.trait490	B cell	GCST90001778	MFI
ebi-a-GCST90001779	CD25 on IgD+ CD24-	Bcells.trait491	B cell	GCST90001779	MFI
ebi-a-GCST90001780	CD25 on IgD+ CD38-	Bcells.trait492	B cell	GCST90001780	MFI
ebi-a-GCST90001781	CD25 on IgD+ CD38- naive	Bcells.trait493	B cell	GCST90001781	MFI
ebi-a-GCST90001782	CD25 on IgD+ CD38- unsw mem	Bcells.trait494	B cell	GCST90001782	MFI
ebi-a-GCST90001783	CD25 on IgD+ CD38br	Bcells.trait495	B cell	GCST90001783	MFI
ebi-a-GCST90001784	CD25 on IgD+ CD38dim	Bcells.trait496	B cell	GCST90001784	MFI
ebi-a-GCST90001785	CD25 on IgD- CD24-	Bcells.trait500	B cell	GCST90001785	MFI
ebi-a-GCST90001786	CD25 on IgD- CD27-	Bcells.trait501	B cell	GCST90001786	MFI
ebi-a-GCST90001787	CD25 on IgD- CD38-	Bcells.trait502	B cell	GCST90001787	MFI
ebi-a-GCST90001788	CD25 on IgD- CD38br	Bcells.trait503	B cell	GCST90001788	MFI
ebi-a-GCST90001789	CD25 on IgD- CD38dim	Bcells.trait504	B cell	GCST90001789	MFI
ebi-a-GCST90001790	CD25 on memory B cell	Bcells.trait506	B cell	GCST90001790	MFI
ebi-a-GCST90001791	CD25 on naive-mature B cell	Bcells.trait508	B cell	GCST90001791	MFI
ebi-a-GCST90001792	CD25 on unsw mem	Bcells.trait509	B cell	GCST90001792	MFI
ebi-a-GCST90001793	CD25 on sw mem	Bcells.trait510	B cell	GCST90001793	MFI
ebi-a-GCST90001794	CD25 on IgD+	Bcells.trait511	B cell	GCST90001794	MFI
ebi-a-GCST90001795	CD25 on transitional	Bcells.trait512	B cell	GCST90001795	MFI
ebi-a-GCST90001796	CD27 on CD20-	Bcells.trait514	B cell	GCST90001796	MFI
ebi-a-GCST90001797	CD27 on CD20- CD38-	Bcells.trait536	B cell	GCST90001797	MFI
ebi-a-GCST90001798	CD27 on CD24+ CD27+	Bcells.trait537	B cell	GCST90001798	MFI
ebi-a-GCST90001799	CD27 on T cell	Bcells.trait539	B cell	GCST90001799	MFI
ebi-a-GCST90001800	CD27 on IgD+ CD24+	Bcells.trait561	B cell	GCST90001800	MFI
ebi-a-GCST90001801	CD27 on IgD+ CD38- unsw mem	Bcells.trait563	B cell	GCST90001801	MFI
ebi-a-GCST90001802	CD27 on IgD- CD38-	Bcells.trait565	B cell	GCST90001802	MFI
ebi-a-GCST90001803	CD27 on IgD- CD38br	Bcells.trait566	B cell	GCST90001803	MFI
ebi-a-GCST90001804	CD27 on IgD- CD38dim	Bcells.trait567	B cell	GCST90001804	MFI
ebi-a-GCST90001805	CD27 on memory B cell	Bcells.trait570	B cell	GCST90001805	MFI
ebi-a-GCST90001806	CD27 on unsw mem	Bcells.trait571	B cell	GCST90001806	MFI
ebi-a-GCST90001807	CD27 on PB/PC	Bcells.trait572	B cell	GCST90001807	MFI
ebi-a-GCST90001808	CD27 on sw mem	Bcells.trait574	B cell	GCST90001808	MFI
ebi-a-GCST90001809	CD38 on CD20-	Bcells.trait597	B cell	GCST90001809	MFI
ebi-a-GCST90001810	CD38 on CD3- CD19-	Bcells.trait619	B cell	GCST90001810	MFI
ebi-a-GCST90001811	CD38 on IgD+ CD24-	Bcells.trait637	B cell	GCST90001811	MFI
ebi-a-GCST90001812	CD38 on IgD+ CD38br	Bcells.trait640	B cell	GCST90001812	MFI
ebi-a-GCST90001813	CD38 on IgD+ CD38dim	Bcells.trait641	B cell	GCST90001813	MFI
ebi-a-GCST90001814	CD38 on IgD- CD38br	Bcells.trait643	B cell	GCST90001814	MFI
ebi-a-GCST90001815	CD38 on IgD- CD38dim	Bcells.trait644	B cell	GCST90001815	MFI
ebi-a-GCST90001816	CD38 on naive-mature B cell	Bcells.trait646	B cell	GCST90001816	MFI
ebi-a-GCST90001817	CD38 on PB/PC	Bcells.trait647	B cell	GCST90001817	MFI
ebi-a-GCST90001818	CD38 on IgD+	Bcells.trait649	B cell	GCST90001818	MFI
ebi-a-GCST90001819	CD38 on transitional	Bcells.trait650	B cell	GCST90001819	MFI
ebi-a-GCST90001820	IgD on IgD+ CD24+	Bcells.trait775	B cell	GCST90001820	MFI
ebi-a-GCST90001821	IgD on IgD+ CD24-	Bcells.trait776	B cell	GCST90001821	MFI
ebi-a-GCST90001822	IgD on IgD+ CD38-	Bcells.trait777	B cell	GCST90001822	MFI
ebi-a-GCST90001823	IgD on IgD+ CD38- unsw mem	Bcells.trait779	B cell	GCST90001823	MFI
ebi-a-GCST90001824	IgD on IgD+ CD38br	Bcells.trait780	B cell	GCST90001824	MFI
ebi-a-GCST90001825	IgD on IgD+ CD38dim	Bcells.trait781	B cell	GCST90001825	MFI
ebi-a-GCST90001826	IgD on unsw mem	Bcells.trait785	B cell	GCST90001826	MFI
ebi-a-GCST90001827	IgD on IgD+	Bcells.trait786	B cell	GCST90001827	MFI
ebi-a-GCST90001828	IgD on transitional	Bcells.trait787	B cell	GCST90001828	MFI
ebi-a-GCST90001829	BAFF-R on B cell	Bcells.trait84	B cell	GCST90001829	MFI
ebi-a-GCST90001830	BAFF-R on CD20-	Bcells.trait85	B cell	GCST90001830	MFI
ebi-a-GCST90001831	CD62L on CD62L+ myeloid DC	Blue.530.30.cDC.trait1	cDC	GCST90001831	MFI
ebi-a-GCST90001832	CD62L on CD62L+ plasmacytoid DC	Blue.530.30.cDC.trait2	cDC	GCST90001832	MFI
ebi-a-GCST90001833	CD62L on CD62L+ DC	Blue.530.30.cDC.trait3	cDC	GCST90001833	MFI
ebi-a-GCST90001834	CD62L on monocyte	Blue.530.30.cDC.trait4	cDC	GCST90001834	MFI
ebi-a-GCST90001835	CD62L on granulocyte	Blue.530.30.cDC.trait5	cDC	GCST90001835	MFI
ebi-a-GCST90001836	CD66b on CD66b++ myeloid cell	Blue.530.30.MDSC.trait1	Myeloid cell	GCST90001836	MFI
ebi-a-GCST90001837	CD66b on Gr MDSC	Blue.530.30.MDSC.trait2	Myeloid cell	GCST90001837	MFI
ebi-a-GCST90001838	CD3 on naive CD8br	Blue.530.30.MT.trait10	Maturation stages of T cell	GCST90001838	MFI
ebi-a-GCST90001839	CD3 on EM CD8br	Blue.530.30.MT.trait11	Maturation stages of T cell	GCST90001839	MFI
ebi-a-GCST90001840	CD3 on TD CD8br	Blue.530.30.MT.trait12	Maturation stages of T cell	GCST90001840	MFI
ebi-a-GCST90001841	CD3 on CM CD4+	Blue.530.30.MT.trait3	Maturation stages of T cell	GCST90001841	MFI
ebi-a-GCST90001842	CD3 on Naive CD4+	Blue.530.30.MT.trait4	Maturation stages of T cell	GCST90001842	MFI
ebi-a-GCST90001843	CD3 on EM CD4+	Blue.530.30.MT.trait5	Maturation stages of T cell	GCST90001843	MFI
ebi-a-GCST90001844	CD3 on TD CD4+	Blue.530.30.MT.trait6	Maturation stages of T cell	GCST90001844	MFI
ebi-a-GCST90001845	CD3 on CD45RA- CD4+	Blue.530.30.MT.trait7	Maturation stages of T cell	GCST90001845	MFI
ebi-a-GCST90001846	CD3 on CM CD8br	Blue.530.30.MT.trait9	Maturation stages of T cell	GCST90001846	MFI
ebi-a-GCST90001847	CD3 on HLA DR+ T cell	Blue.530.30.TBNK.trait4	TBNK	GCST90001847	MFI
ebi-a-GCST90001848	CD3 on NKT	Blue.530.30.TBNK.trait5	TBNK	GCST90001848	MFI
ebi-a-GCST90001849	CD3 on HLA DR+ CD4+	Blue.530.30.TBNK.trait6	TBNK	GCST90001849	MFI
ebi-a-GCST90001850	CD3 on HLA DR+ CD8br	Blue.530.30.TBNK.trait7	TBNK	GCST90001850	MFI
ebi-a-GCST90001851	CD3 on T cell	Blue.530.30.Treg.trait1	Treg	GCST90001851	MFI
ebi-a-GCST90001852	CD3 on CD39+ resting Treg	Blue.530.30.Treg.trait10	Treg	GCST90001852	MFI
ebi-a-GCST90001853	CD3 on activated Treg	Blue.530.30.Treg.trait11	Treg	GCST90001853	MFI
ebi-a-GCST90001854	CD3 on CD39+ activated Treg	Blue.530.30.Treg.trait12	Treg	GCST90001854	MFI
ebi-a-GCST90001855	CD3 on secreting Treg	Blue.530.30.Treg.trait13	Treg	GCST90001855	MFI
ebi-a-GCST90001856	CD3 on CD39+ secreting Treg	Blue.530.30.Treg.trait14	Treg	GCST90001856	MFI
ebi-a-GCST90001857	CD3 on activated & secreting Treg	Blue.530.30.Treg.trait15	Treg	GCST90001857	MFI
ebi-a-GCST90001858	CD3 on CD45RA+ CD4+	Blue.530.30.Treg.trait17	Treg	GCST90001858	MFI
ebi-a-GCST90001859	CD3 on CD8br	Blue.530.30.Treg.trait2	Treg	GCST90001859	MFI
ebi-a-GCST90001860	CD3 on CD39+ CD4+	Blue.530.30.Treg.trait21	Treg	GCST90001860	MFI
ebi-a-GCST90001861	CD3 on CD28+ CD4+	Blue.530.30.Treg.trait22	Treg	GCST90001861	MFI
ebi-a-GCST90001862	CD3 on CD28+ DN (CD4-CD8-)	Blue.530.30.Treg.trait23	Treg	GCST90001862	MFI
ebi-a-GCST90001863	CD3 on CD28+ CD45RA- CD8br	Blue.530.30.Treg.trait3	Treg	GCST90001863	MFI
ebi-a-GCST90001864	CD3 on CD28+ CD45RA+ CD8br	Blue.530.30.Treg.trait4	Treg	GCST90001864	MFI
ebi-a-GCST90001865	CD3 on CD28- CD8br	Blue.530.30.Treg.trait5	Treg	GCST90001865	MFI
ebi-a-GCST90001866	CD3 on CD39+ CD8br	Blue.530.30.Treg.trait6	Treg	GCST90001866	MFI
ebi-a-GCST90001867	CD3 on CD4+	Blue.530.30.Treg.trait7	Treg	GCST90001867	MFI
ebi-a-GCST90001868	CD3 on CD4 Treg	Blue.530.30.Treg.trait8	Treg	GCST90001868	MFI
ebi-a-GCST90001869	CD3 on resting Treg	Blue.530.30.Treg.trait9	Treg	GCST90001869	MFI
ebi-a-GCST90001870	CD34 on HSC	Blue.585.42.MDSC.trait1	Myeloid cell	GCST90001870	MFI
ebi-a-GCST90001871	HVEM on T cell	HVEM1000_150630.trait1	Maturation stages of T cell	GCST90001871	MFI
ebi-a-GCST90001872	HVEM on naive CD8br	HVEM1000_150630.trait10	Maturation stages of T cell	GCST90001872	MFI
ebi-a-GCST90001873	HVEM on EM CD8br	HVEM1000_150630.trait11	Maturation stages of T cell	GCST90001873	MFI
ebi-a-GCST90001874	HVEM on TD CD8br	HVEM1000_150630.trait12	Maturation stages of T cell	GCST90001874	MFI
ebi-a-GCST90001875	HVEM on CD4+	HVEM1000_150630.trait2	Maturation stages of T cell	GCST90001875	MFI
ebi-a-GCST90001876	HVEM on CM CD4+	HVEM1000_150630.trait3	Maturation stages of T cell	GCST90001876	MFI
ebi-a-GCST90001877	HVEM on naive CD4+	HVEM1000_150630.trait4	Maturation stages of T cell	GCST90001877	MFI
ebi-a-GCST90001878	HVEM on EM CD4+	HVEM1000_150630.trait5	Maturation stages of T cell	GCST90001878	MFI
ebi-a-GCST90001879	HVEM on TD CD4+	HVEM1000_150630.trait6	Maturation stages of T cell	GCST90001879	MFI
ebi-a-GCST90001880	HVEM on CD45RA- CD4+	HVEM1000_150630.trait7	Maturation stages of T cell	GCST90001880	MFI
ebi-a-GCST90001881	HVEM on CD8br	HVEM1000_150630.trait8	Maturation stages of T cell	GCST90001881	MFI
ebi-a-GCST90001882	HVEM on CM CD8br	HVEM1000_150630.trait9	Maturation stages of T cell	GCST90001882	MFI
ebi-a-GCST90001883	CD16-CD56 on NKT	Blue.585.42.TBNK.trait1	TBNK	GCST90001883	MFI
ebi-a-GCST90001884	CD16-CD56 on NK	Blue.585.42.TBNK.trait2	TBNK	GCST90001884	MFI
ebi-a-GCST90001885	CD16-CD56 on HLA DR+ NK	Blue.585.42.TBNK.trait3	TBNK	GCST90001885	MFI
ebi-a-GCST90001886	CD28 on CD39+ activated Treg	Blue.585.42.Treg.trait10	Treg	GCST90001886	MFI
ebi-a-GCST90001887	CD28 on secreting Treg	Blue.585.42.Treg.trait11	Treg	GCST90001887	MFI
ebi-a-GCST90001888	CD28 on CD39+ secreting Treg	Blue.585.42.Treg.trait12	Treg	GCST90001888	MFI
ebi-a-GCST90001889	CD28 on activated & secreting Treg	Blue.585.42.Treg.trait13	Treg	GCST90001889	MFI
ebi-a-GCST90001890	CD28 on CD45RA+ CD4+	Blue.585.42.Treg.trait15	Treg	GCST90001890	MFI
ebi-a-GCST90001891	CD28 on CD45RA- CD4 not Treg	Blue.585.42.Treg.trait18	Treg	GCST90001891	MFI
ebi-a-GCST90001892	CD28 on CD39+ CD4+	Blue.585.42.Treg.trait19	Treg	GCST90001892	MFI
ebi-a-GCST90001893	CD28 on CD28+ CD45RA- CD8br	Blue.585.42.Treg.trait2	Treg	GCST90001893	MFI
ebi-a-GCST90001894	CD28 on CD28+ CD4+	Blue.585.42.Treg.trait20	Treg	GCST90001894	MFI
ebi-a-GCST90001895	CD28 on CD28+ DN (CD4-CD8-)	Blue.585.42.Treg.trait21	Treg	GCST90001895	MFI
ebi-a-GCST90001896	CD28 on CD28+ CD45RA+ CD8br	Blue.585.42.Treg.trait3	Treg	GCST90001896	MFI
ebi-a-GCST90001897	CD28 on CD39+ CD8br	Blue.585.42.Treg.trait4	Treg	GCST90001897	MFI
ebi-a-GCST90001898	CD28 on CD4+	Blue.585.42.Treg.trait5	Treg	GCST90001898	MFI
ebi-a-GCST90001899	CD28 on CD4 Treg	Blue.585.42.Treg.trait6	Treg	GCST90001899	MFI
ebi-a-GCST90001900	CD28 on resting Treg	Blue.585.42.Treg.trait7	Treg	GCST90001900	MFI
ebi-a-GCST90001901	CD28 on CD39+ resting Treg	Blue.585.42.Treg.trait8	Treg	GCST90001901	MFI
ebi-a-GCST90001902	CD28 on activated Treg	Blue.585.42.Treg.trait9	Treg	GCST90001902	MFI
ebi-a-GCST90001903	CD86 on myeloid DC	Blue.670.LP.cDC.trait1	cDC	GCST90001903	MFI
ebi-a-GCST90001904	CD86 on CD62L+ myeloid DC	Blue.670.LP.cDC.trait2	cDC	GCST90001904	MFI
ebi-a-GCST90001905	CD86 on monocyte	Blue.670.LP.cDC.trait3	cDC	GCST90001905	MFI
ebi-a-GCST90001906	CD86 on granulocyte	Blue.670.LP.cDC.trait4	cDC	GCST90001906	MFI
ebi-a-GCST90001907	CCR7 on naive CD4+	Blue.670.LP.MT.trait1	Maturation stages of T cell	GCST90001907	MFI
ebi-a-GCST90001908	CCR7 on naive CD8br	Blue.670.LP.MT.trait3	Maturation stages of T cell	GCST90001908	MFI
ebi-a-GCST90001909	CD45 on CD14+ monocyte	Blue.670.LP.TBNK.trait1	TBNK	GCST90001909	MFI
ebi-a-GCST90001910	CD45 on B cell	Blue.670.LP.TBNK.trait10	TBNK	GCST90001910	MFI
ebi-a-GCST90001911	CD45 on NK	Blue.670.LP.TBNK.trait11	TBNK	GCST90001911	MFI
ebi-a-GCST90001912	CD45 on HLA DR+ NK	Blue.670.LP.TBNK.trait12	TBNK	GCST90001912	MFI
ebi-a-GCST90001913	CD45 on granulocyte	Blue.670.LP.TBNK.trait13	TBNK	GCST90001913	MFI
ebi-a-GCST90001914	CD45 on lymphocyte	Blue.670.LP.TBNK.trait2	TBNK	GCST90001914	MFI
ebi-a-GCST90001915	CD45 on T cell	Blue.670.LP.TBNK.trait3	TBNK	GCST90001915	MFI
ebi-a-GCST90001916	CD45 on CD4+	Blue.670.LP.TBNK.trait4	TBNK	GCST90001916	MFI
ebi-a-GCST90001917	CD45 on CD8br	Blue.670.LP.TBNK.trait5	TBNK	GCST90001917	MFI
ebi-a-GCST90001918	CD45 on HLA DR+ T cell	Blue.670.LP.TBNK.trait6	TBNK	GCST90001918	MFI
ebi-a-GCST90001919	CD45 on NKT	Blue.670.LP.TBNK.trait7	TBNK	GCST90001919	MFI
ebi-a-GCST90001920	CD45 on HLA DR+ CD4+	Blue.670.LP.TBNK.trait8	TBNK	GCST90001920	MFI
ebi-a-GCST90001921	CD45 on HLA DR+ CD8br	Blue.670.LP.TBNK.trait9	TBNK	GCST90001921	MFI
ebi-a-GCST90001922	CD127 on T cell	Blue.670.LP.Treg.trait1	Treg	GCST90001922	MFI
ebi-a-GCST90001923	CD127 on CD45RA- CD4 not Treg	Blue.670.LP.Treg.trait10	Treg	GCST90001923	MFI
ebi-a-GCST90001924	CD127 on CD28+ CD4+	Blue.670.LP.Treg.trait11	Treg	GCST90001924	MFI
ebi-a-GCST90001925	CD127 on CD28+ DN (CD4-CD8-)	Blue.670.LP.Treg.trait12	Treg	GCST90001925	MFI
ebi-a-GCST90001926	CD127 on granulocyte	Blue.670.LP.Treg.trait13	Treg	GCST90001926	MFI
ebi-a-GCST90001927	CD127 on CD8br	Blue.670.LP.Treg.trait2	Treg	GCST90001927	MFI
ebi-a-GCST90001928	CD127 on CD28+ CD45RA- CD8br	Blue.670.LP.Treg.trait3	Treg	GCST90001928	MFI
ebi-a-GCST90001929	CD127 on CD28+ CD45RA+ CD8br	Blue.670.LP.Treg.trait4	Treg	GCST90001929	MFI
ebi-a-GCST90001930	CD127 on CD28- CD8br	Blue.670.LP.Treg.trait5	Treg	GCST90001930	MFI
ebi-a-GCST90001931	CD127 on CD4+	Blue.670.LP.Treg.trait6	Treg	GCST90001931	MFI
ebi-a-GCST90001932	CD127 on CD45RA+ CD4+	Blue.670.LP.Treg.trait7	Treg	GCST90001932	MFI
ebi-a-GCST90001933	CD25 on CD45RA- CD4 not Treg	Blue.780.60.CD25.trait1	Treg	GCST90001933	MFI
ebi-a-GCST90001934	CD25 on CD45RA+ CD4 not Treg	Blue.780.60.CD25.trait13	Treg	GCST90001934	MFI
ebi-a-GCST90001935	CD25 on CD39+ CD4 Treg	Blue.780.60.CD25.trait10	Treg	GCST90001935	MFI
ebi-a-GCST90001936	CD25 on CD4 Treg	Blue.780.60.CD25.trait2	Treg	GCST90001936	MFI
ebi-a-GCST90001937	CD25 on resting Treg	Blue.780.60.CD25.trait3	Treg	GCST90001937	MFI
ebi-a-GCST90001938	CD25 on CD39+ resting Treg	Blue.780.60.CD25.trait4	Treg	GCST90001938	MFI
ebi-a-GCST90001939	CD25 on activated Treg	Blue.780.60.CD25.trait5	Treg	GCST90001939	MFI
ebi-a-GCST90001940	CD25 on CD39+ activated Treg	Blue.780.60.CD25.trait6	Treg	GCST90001940	MFI
ebi-a-GCST90001941	CD25 on secreting Treg	Blue.780.60.CD25.trait7	Treg	GCST90001941	MFI
ebi-a-GCST90001942	CD25 on CD39+ secreting Treg	Blue.780.60.CD25.trait8	Treg	GCST90001942	MFI
ebi-a-GCST90001943	CD25 on activated & secreting Treg	Blue.780.60.CD25.trait9	Treg	GCST90001943	MFI
ebi-a-GCST90001944	CD123 on plasmacytoid DC	Blue.780.60.cDC.trait1	cDC	GCST90001944	MFI
ebi-a-GCST90001945	CD123 on CD62L+ plasmacytoid DC	Blue.780.60.cDC.trait2	cDC	GCST90001945	MFI
ebi-a-GCST90001946	CD33 on CD14+ monocyte	Blue.780.60.MDSC.trait1	Myeloid cell	GCST90001946	MFI
ebi-a-GCST90001947	CD33 on CD33br HLA DR+ CD14dim	Blue.780.60.MDSC.trait10	Myeloid cell	GCST90001947	MFI
ebi-a-GCST90001948	CD33 on CD33dim HLA DR+ CD11b+	Blue.780.60.MDSC.trait12	Myeloid cell	GCST90001948	MFI
ebi-a-GCST90001949	CD33 on CD33dim HLA DR+ CD11b-	Blue.780.60.MDSC.trait13	Myeloid cell	GCST90001949	MFI
ebi-a-GCST90001950	CD33 on Gr MDSC	Blue.780.60.MDSC.trait14	Myeloid cell	GCST90001950	MFI
ebi-a-GCST90001951	CD33 on CD66b++ myeloid cell	Blue.780.60.MDSC.trait2	Myeloid cell	GCST90001951	MFI
ebi-a-GCST90001952	CD33 on Mo MDSC	Blue.780.60.MDSC.trait3	Myeloid cell	GCST90001952	MFI
ebi-a-GCST90001953	CD33 on CD33dim HLA DR-	Blue.780.60.MDSC.trait4	Myeloid cell	GCST90001953	MFI
ebi-a-GCST90001954	CD33 on basophil	Blue.780.60.MDSC.trait6	Myeloid cell	GCST90001954	MFI
ebi-a-GCST90001955	CD33 on Im MDSC	Blue.780.60.MDSC.trait7	Myeloid cell	GCST90001955	MFI
ebi-a-GCST90001956	CD33 on CD33br HLA DR+	Blue.780.60.MDSC.trait8	Myeloid cell	GCST90001956	MFI
ebi-a-GCST90001957	CD33 on CD33br HLA DR+ CD14-	Blue.780.60.MDSC.trait9	Myeloid cell	GCST90001957	MFI
ebi-a-GCST90001958	CD4 on monocyte	Blue.780.60.TBNK.trait1	TBNK	GCST90001958	MFI
ebi-a-GCST90001959	CD4 on HLA DR+ CD4+	Blue.780.60.TBNK.trait3	TBNK	GCST90001959	MFI
ebi-a-GCST90001960	CD25 on CD4+	Blue.780.60.Treg.trait4	Treg	GCST90001960	MFI
ebi-a-GCST90001961	CD25 on CD39+ CD4+	Blue.780.60.Treg.trait5	Treg	GCST90001961	MFI
ebi-a-GCST90001962	CD25 on CD28+ CD4+	Blue.780.60.Treg.trait6	Treg	GCST90001962	MFI
ebi-a-GCST90001963	FSC-A on myeloid DC	FSC.cDC.trait2	cDC	GCST90001963	Morphological parameter
ebi-a-GCST90001964	FSC-A on plasmacytoid DC	FSC.cDC.trait3	cDC	GCST90001964	Morphological parameter
ebi-a-GCST90001965	FSC-A on monocyte	FSC.cDC.trait4	cDC	GCST90001965	Morphological parameter
ebi-a-GCST90001966	FSC-A on granulocyte	FSC.cDC.trait5	cDC	GCST90001966	Morphological parameter
ebi-a-GCST90001967	FSC-A on CD14+ monocyte	FSC.TBNK.trait1	TBNK	GCST90001967	Morphological parameter
ebi-a-GCST90001968	FSC-A on B cell	FSC.TBNK.trait10	TBNK	GCST90001968	Morphological parameter
ebi-a-GCST90001969	FSC-A on NK	FSC.TBNK.trait11	TBNK	GCST90001969	Morphological parameter
ebi-a-GCST90001970	FSC-A on HLA DR+ NK	FSC.TBNK.trait12	TBNK	GCST90001970	Morphological parameter
ebi-a-GCST90001971	FSC-A on lymphocyte	FSC.TBNK.trait2	TBNK	GCST90001971	Morphological parameter
ebi-a-GCST90001972	FSC-A on T cell	FSC.TBNK.trait3	TBNK	GCST90001972	Morphological parameter
ebi-a-GCST90001973	FSC-A on CD4+	FSC.TBNK.trait4	TBNK	GCST90001973	Morphological parameter
ebi-a-GCST90001974	FSC-A on CD8br	FSC.TBNK.trait5	TBNK	GCST90001974	Morphological parameter
ebi-a-GCST90001975	FSC-A on HLA DR+ T cell	FSC.TBNK.trait6	TBNK	GCST90001975	Morphological parameter
ebi-a-GCST90001976	FSC-A on NKT	FSC.TBNK.trait7	TBNK	GCST90001976	Morphological parameter
ebi-a-GCST90001977	FSC-A on HLA DR+ CD4+	FSC.TBNK.trait8	TBNK	GCST90001977	Morphological parameter
ebi-a-GCST90001978	FSC-A on HLA DR+ CD8br	FSC.TBNK.trait9	TBNK	GCST90001978	Morphological parameter
ebi-a-GCST90001979	CD16 on CD14- CD16+ monocyte	mono.trait1	Monocyte	GCST90001979	MFI
ebi-a-GCST90001980	CD40 on CD14+ CD16- monocyte	mono.trait10	Monocyte	GCST90001980	MFI
ebi-a-GCST90001981	CD40 on CD14+ CD16+ monocyte	mono.trait11	Monocyte	GCST90001981	MFI
ebi-a-GCST90001982	CCR2 on CD14- CD16+ monocyte	mono.trait12	Monocyte	GCST90001982	MFI
ebi-a-GCST90001983	CD14 on CD14+ CD16+ monocyte	mono.trait14	Monocyte	GCST90001983	MFI
ebi-a-GCST90001984	HLA DR on CD14- CD16+ monocyte	mono.trait16	Monocyte	GCST90001984	MFI
ebi-a-GCST90001985	CD40 on monocytes	mono.trait17	Monocyte	GCST90001985	MFI
ebi-a-GCST90001986	CD14 on CD14+ CD16- monocyte	mono.trait19	Monocyte	GCST90001986	MFI
ebi-a-GCST90001987	CD64 on CD14+ CD16- monocyte	mono.trait2	Monocyte	GCST90001987	MFI
ebi-a-GCST90001988	HLA DR on CD14+ CD16- monocyte	mono.trait21	Monocyte	GCST90001988	MFI
ebi-a-GCST90001989	CD40 on CD14- CD16+ monocyte	mono.trait22	Monocyte	GCST90001989	MFI
ebi-a-GCST90001990	CD64 on CD14- CD16+ monocyte	mono.trait24	Monocyte	GCST90001990	MFI
ebi-a-GCST90001991	HLA DR on CD14+ monocyte	mono.trait25	Monocyte	GCST90001991	MFI
ebi-a-GCST90001992	CCR2 on CD14+ CD16+ monocyte	mono.trait28	Monocyte	GCST90001992	MFI
ebi-a-GCST90001993	PDL-1 on CD14+ CD16- monocyte	mono.trait29	Monocyte	GCST90001993	MFI
ebi-a-GCST90001994	CX3CR1 on CD14- CD16-	mono.trait3	Monocyte	GCST90001994	MFI
ebi-a-GCST90001995	CX3CR1 on monocyte	mono.trait33	Monocyte	GCST90001995	MFI
ebi-a-GCST90001996	CX3CR1 on CD14+ CD16+ monocyte	mono.trait35	Monocyte	GCST90001996	MFI
ebi-a-GCST90001997	CX3CR1 on CD14+ CD16- monocyte	mono.trait36	Monocyte	GCST90001997	MFI
ebi-a-GCST90001998	PDL-1 on CD14+ CD16+ monocyte	mono.trait39	Monocyte	GCST90001998	MFI
ebi-a-GCST90001999	PDL-1 on CD14- CD16+ monocyte	mono.trait4	Monocyte	GCST90001999	MFI
ebi-a-GCST90002000	PDL-1 on CD14- CD16-	mono.trait41	Monocyte	GCST90002000	MFI
ebi-a-GCST90002001	CD64 on CD14- CD16-	mono.trait42	Monocyte	GCST90002001	MFI
ebi-a-GCST90002002	PDL-1 on monocyte	mono.trait43	Monocyte	GCST90002002	MFI
ebi-a-GCST90002003	CCR2 on CD14- CD16-	mono.trait44	Monocyte	GCST90002003	MFI
ebi-a-GCST90002004	CCR2 on CD14+ CD16- monocyte	mono.trait46	Monocyte	GCST90002004	MFI
ebi-a-GCST90002005	CD16 on CD14+ CD16+ monocyte	mono.trait47	Monocyte	GCST90002005	MFI
ebi-a-GCST90002006	CD64 on monocyte	mono.trait48	Monocyte	GCST90002006	MFI
ebi-a-GCST90002007	HLA DR on CD14+ CD16+ monocyte	mono.trait50	Monocyte	GCST90002007	MFI
ebi-a-GCST90002008	CCR2 on monocyte	mono.trait52	Monocyte	GCST90002008	MFI
ebi-a-GCST90002009	HLA DR on CD14- CD16-	mono.trait53	Monocyte	GCST90002009	MFI
ebi-a-GCST90002010	HLA DR on monocyte	mono.trait54	Monocyte	GCST90002010	MFI
ebi-a-GCST90002011	CD64 on CD14+ CD16+ monocyte	mono.trait6	Monocyte	GCST90002011	MFI
ebi-a-GCST90002012	CX3CR1 on CD14- CD16+ monocyte	mono.trait7	Monocyte	GCST90002012	MFI
ebi-a-GCST90002013	CCR2 on myeloid DC	Red.660.20.cDC.trait1	cDC	GCST90002013	MFI
ebi-a-GCST90002014	CCR2 on CD62L+ myeloid DC	Red.660.20.cDC.trait2	cDC	GCST90002014	MFI
ebi-a-GCST90002015	CCR2 on plasmacytoid DC	Red.660.20.cDC.trait3	cDC	GCST90002015	MFI
ebi-a-GCST90002016	CCR2 on CD62L+ plasmacytoid DC	Red.660.20.cDC.trait4	cDC	GCST90002016	MFI
ebi-a-GCST90002017	CCR2 on monocyte	Red.660.20.cDC.trait5	cDC	GCST90002017	MFI
ebi-a-GCST90002018	CCR2 on granulocyte	Red.660.20.cDC.trait6	cDC	GCST90002018	MFI
ebi-a-GCST90002019	CD14 on Mo MDSC	Red.660.20.MDSC.trait2	Myeloid cell	GCST90002019	MFI
ebi-a-GCST90002020	CD14 on CD33br HLA DR+ CD14dim	Red.660.20.MDSC.trait3	Myeloid cell	GCST90002020	MFI
ebi-a-GCST90002021	CD14 on CD33dim HLA DR+ CD11b+	Red.660.20.MDSC.trait4	Myeloid cell	GCST90002021	MFI
ebi-a-GCST90002022	CD4 on CD4+	Red.660.20.MT.trait1	Maturation stages of T cell	GCST90002022	MFI
ebi-a-GCST90002023	CD4 on CM CD4 +	Red.660.20.MT.trait2	Maturation stages of T cell	GCST90002023	MFI
ebi-a-GCST90002024	CD4 on naive CD4+	Red.660.20.MT.trait3	Maturation stages of T cell	GCST90002024	MFI
ebi-a-GCST90002025	CD4 on EM CD4+	Red.660.20.MT.trait4	Maturation stages of T cell	GCST90002025	MFI
ebi-a-GCST90002026	CD4 on TD CD4+	Red.660.20.MT.trait5	Maturation stages of T cell	GCST90002026	MFI
ebi-a-GCST90002027	CD4 on CD45RA+ CD4+	Red.660.20.MT.trait6	Maturation stages of T cell	GCST90002027	MFI
ebi-a-GCST90002028	CD19 on B cell	Red.660.20.TBNK.trait2	TBNK	GCST90002028	MFI
ebi-a-GCST90002029	CD39 on CD39+ CD8br	Red.660.20.Treg.trait1	Treg	GCST90002029	MFI
ebi-a-GCST90002030	CD39 on CD39+ activated Treg	Red.660.20.Treg.trait2	Treg	GCST90002030	MFI
ebi-a-GCST90002031	CD39 on CD39+ secreting Treg	Red.660.20.Treg.trait3	Treg	GCST90002031	MFI
ebi-a-GCST90002032	CD39 on CD39+ CD4+	Red.660.20.Treg.trait5	Treg	GCST90002032	MFI
ebi-a-GCST90002033	CD39 on granulocyte	Red.660.20.Treg.trait6	Treg	GCST90002033	MFI
ebi-a-GCST90002034	CD39 on monocyte	Red.660.20.Treg.trait7	Treg	GCST90002034	MFI
ebi-a-GCST90002035	CD80 on myeloid DC	Red.780.60.cDC.trait1	cDC	GCST90002035	MFI
ebi-a-GCST90002036	CD80 on CD62L+ myeloid DC	Red.780.60.cDC.trait2	cDC	GCST90002036	MFI
ebi-a-GCST90002037	CD80 on plasmacytoid DC	Red.780.60.cDC.trait3	cDC	GCST90002037	MFI
ebi-a-GCST90002038	CD80 on CD62L+ plasmacytoid DC	Red.780.60.cDC.trait4	cDC	GCST90002038	MFI
ebi-a-GCST90002039	CD80 on monocyte	Red.780.60.cDC.trait5	cDC	GCST90002039	MFI
ebi-a-GCST90002040	CD80 on granulocyte	Red.780.60.cDC.trait6	cDC	GCST90002040	MFI
ebi-a-GCST90002041	CD45 on lymphocyte	Red.780.60.MDSC.trait1	Myeloid cell	GCST90002041	MFI
ebi-a-GCST90002042	CD45 on CD33br HLA DR+ CD14-	Red.780.60.MDSC.trait10	Myeloid cell	GCST90002042	MFI
ebi-a-GCST90002043	CD45 on CD33br HLA DR+ CD14dim	Red.780.60.MDSC.trait11	Myeloid cell	GCST90002043	MFI
ebi-a-GCST90002044	CD45 on CD33dim HLA DR+ CD11b-	Red.780.60.MDSC.trait13	Myeloid cell	GCST90002044	MFI
ebi-a-GCST90002045	CD45 on CD33- HLA DR-	Red.780.60.MDSC.trait14	Myeloid cell	GCST90002045	MFI
ebi-a-GCST90002046	CD45 on CD33- HLA DR+	Red.780.60.MDSC.trait15	Myeloid cell	GCST90002046	MFI
ebi-a-GCST90002047	CD45 on Gr MDSC	Red.780.60.MDSC.trait16	Myeloid cell	GCST90002047	MFI
ebi-a-GCST90002048	CD45 on CD66b++ myelod cell	Red.780.60.MDSC.trait3	Myeloid cell	GCST90002048	MFI
ebi-a-GCST90002049	CD45 on Mo MDSC	Red.780.60.MDSC.trait4	Myeloid cell	GCST90002049	MFI
ebi-a-GCST90002050	CD45 on CD33dim HLA DR-	Red.780.60.MDSC.trait5	Myeloid cell	GCST90002050	MFI
ebi-a-GCST90002051	CD45 on basophil	Red.780.60.MDSC.trait7	Myeloid cell	GCST90002051	MFI
ebi-a-GCST90002052	CD45 on Im MDSC	Red.780.60.MDSC.trait8	Myeloid cell	GCST90002052	MFI
ebi-a-GCST90002053	CD45 on CD33br HLA DR+	Red.780.60.MDSC.trait9	Myeloid cell	GCST90002053	MFI
ebi-a-GCST90002054	CD8 on CM CD8br	Red.780.60.MT.trait2	Maturation stages of T cell	GCST90002054	MFI
ebi-a-GCST90002055	CD8 on naive CD8br	Red.780.60.MT.trait3	Maturation stages of T cell	GCST90002055	MFI
ebi-a-GCST90002056	CD8 on EM CD8br	Red.780.60.MT.trait4	Maturation stages of T cell	GCST90002056	MFI
ebi-a-GCST90002057	CD8 on TD CD8br	Red.780.60.MT.trait5	Maturation stages of T cell	GCST90002057	MFI
ebi-a-GCST90002058	CD8 on CD8br	Red.780.60.TBNK.trait1	TBNK	GCST90002058	MFI
ebi-a-GCST90002059	CD8 on NKT	Red.780.60.TBNK.trait2	TBNK	GCST90002059	MFI
ebi-a-GCST90002060	CD8 on HLA DR+ CD8br	Red.780.60.TBNK.trait3	TBNK	GCST90002060	MFI
ebi-a-GCST90002061	CD4 on CD39+ CD4+	Red.780.60.Treg.trait15	Treg	GCST90002061	MFI
ebi-a-GCST90002062	CD4 on CD28+ CD4+	Red.780.60.Treg.trait16	Treg	GCST90002062	MFI
ebi-a-GCST90002063	CD4 on CD4 Treg	Red.780.60.Treg.trait2	Treg	GCST90002063	MFI
ebi-a-GCST90002064	CD4 on resting Treg	Red.780.60.Treg.trait3	Treg	GCST90002064	MFI
ebi-a-GCST90002065	CD4 on CD39+ resting Treg	Red.780.60.Treg.trait4	Treg	GCST90002065	MFI
ebi-a-GCST90002066	CD4 on activated Treg	Red.780.60.Treg.trait5	Treg	GCST90002066	MFI
ebi-a-GCST90002067	CD4 on CD39+ activated Treg	Red.780.60.Treg.trait6	Treg	GCST90002067	MFI
ebi-a-GCST90002068	CD4 on secreting Treg	Red.780.60.Treg.trait7	Treg	GCST90002068	MFI
ebi-a-GCST90002069	CD4 on CD39+ secreting Treg	Red.780.60.Treg.trait8	Treg	GCST90002069	MFI
ebi-a-GCST90002070	CD4 on activated & secreting Treg	Red.780.60.Treg.trait9	Treg	GCST90002070	MFI
ebi-a-GCST90002071	SSC-A on myeloid DC	SSC.cDC.trait2	cDC	GCST90002071	Morphological parameter
ebi-a-GCST90002072	SSC-A on plasmacytoid DC	SSC.cDC.trait3	cDC	GCST90002072	Morphological parameter
ebi-a-GCST90002073	SSC-A on monocyte	SSC.cDC.trait4	cDC	GCST90002073	Morphological parameter
ebi-a-GCST90002074	SSC-A on CD14+ monocyte	SSC.TBNK.trait1	TBNK	GCST90002074	Morphological parameter
ebi-a-GCST90002075	SSC-A on B cell	SSC.TBNK.trait10	TBNK	GCST90002075	Morphological parameter
ebi-a-GCST90002076	SSC-A on NK	SSC.TBNK.trait11	TBNK	GCST90002076	Morphological parameter
ebi-a-GCST90002077	SSC-A on HLA DR+ NK	SSC.TBNK.trait12	TBNK	GCST90002077	Morphological parameter
ebi-a-GCST90002078	SSC-A on granulocyte	SSC.TBNK.trait13	TBNK	GCST90002078	Morphological parameter
ebi-a-GCST90002079	SSC-A on lymphocyte	SSC.TBNK.trait2	TBNK	GCST90002079	Morphological parameter
ebi-a-GCST90002080	SSC-A on T cell	SSC.TBNK.trait3	TBNK	GCST90002080	Morphological parameter
ebi-a-GCST90002081	SSC-A on CD4+	SSC.TBNK.trait4	TBNK	GCST90002081	Morphological parameter
ebi-a-GCST90002082	SSC-A on CD8br	SSC.TBNK.trait5	TBNK	GCST90002082	Morphological parameter
ebi-a-GCST90002083	SSC-A on HLA DR+ T cell	SSC.TBNK.trait6	TBNK	GCST90002083	Morphological parameter
ebi-a-GCST90002084	SSC-A on NKT	SSC.TBNK.trait7	TBNK	GCST90002084	Morphological parameter
ebi-a-GCST90002085	SSC-A on HLA DR+ CD4+	SSC.TBNK.trait8	TBNK	GCST90002085	Morphological parameter
ebi-a-GCST90002086	SSC-A on HLA DR+ CD8br	SSC.TBNK.trait9	TBNK	GCST90002086	Morphological parameter
ebi-a-GCST90002087	CD11c on myeloid DC	Violet.450.50.cDC.trait1	cDC	GCST90002087	MFI
ebi-a-GCST90002088	CD11c on CD62L+ myeloid DC	Violet.450.50.cDC.trait2	cDC	GCST90002088	MFI
ebi-a-GCST90002089	CD11c on monocyte	Violet.450.50.cDC.trait3	cDC	GCST90002089	MFI
ebi-a-GCST90002090	CD11c on granulocyte	Violet.450.50.cDC.trait4	cDC	GCST90002090	MFI
ebi-a-GCST90002091	CD11b on CD14+ monocyte	Violet.450.50.MDSC.trait1	Myeloid cell	GCST90002091	MFI
ebi-a-GCST90002092	CD11b on Gr MDSC	Violet.450.50.MDSC.trait13	Myeloid cell	GCST90002092	MFI
ebi-a-GCST90002093	CD11b on CD66b++ myeloid cell	Violet.450.50.MDSC.trait2	Myeloid cell	GCST90002093	MFI
ebi-a-GCST90002094	CD11b on Mo MDSC	Violet.450.50.MDSC.trait3	Myeloid cell	GCST90002094	MFI
ebi-a-GCST90002095	CD11b on CD33dim HLA DR-	Violet.450.50.MDSC.trait4	Myeloid cell	GCST90002095	MFI
ebi-a-GCST90002096	CD11b on basophil	Violet.450.50.MDSC.trait6	Myeloid cell	GCST90002096	MFI
ebi-a-GCST90002097	CD11b on CD33br HLA DR+ CD14dim	Violet.450.50.MDSC.trait9	Myeloid cell	GCST90002097	MFI
ebi-a-GCST90002098	CD45RA on naive CD4+	Violet.450.50.MT.trait1	Maturation stages of T cell	GCST90002098	MFI
ebi-a-GCST90002099	CD4RA on TD CD4+	Violet.450.50.MT.trait2	Maturation stages of T cell	GCST90002099	MFI
ebi-a-GCST90002100	CD45RA on naive CD8br	Violet.450.50.MT.trait3	Maturation stages of T cell	GCST90002100	MFI
ebi-a-GCST90002101	CD45RA on TD CD8br	Violet.450.50.MT.trait4	Maturation stages of T cell	GCST90002101	MFI
ebi-a-GCST90002102	CD45RA on resting Treg	Violet.450.50.Treg.trait2	Treg	GCST90002102	MFI
ebi-a-GCST90002103	CD45RA on CD39+ resting Treg	Violet.450.50.Treg.trait3	Treg	GCST90002103	MFI
ebi-a-GCST90002104	HLA DR on myeloid DC	Violet.510.50.cDC.trait2	cDC	GCST90002104	MFI
ebi-a-GCST90002105	HLA DR on plasmacytoid DC	Violet.510.50.cDC.trait3	cDC	GCST90002105	MFI
ebi-a-GCST90002106	HLA DR on DC	Violet.510.50.cDC.trait4	cDC	GCST90002106	MFI
ebi-a-GCST90002107	HLA DR on HSC	Violet.510.50.MDSC.trait1	Myeloid cell	GCST90002107	MFI
ebi-a-GCST90002108	HLA DR on CD33br HLA DR+ CD14-	Violet.510.50.MDSC.trait3	Myeloid cell	GCST90002108	MFI
ebi-a-GCST90002109	HLA DR on CD33br HLA DR+ CD14dim	Violet.510.50.MDSC.trait4	Myeloid cell	GCST90002109	MFI
ebi-a-GCST90002110	HLA DR on CD33dim HLA DR+ CD11b+	Violet.510.50.MDSC.trait5	Myeloid cell	GCST90002110	MFI
ebi-a-GCST90002111	HLA DR on CD33dim HLA DR+ CD11b-	Violet.510.50.MDSC.trait6	Myeloid cell	GCST90002111	MFI
ebi-a-GCST90002112	HLA DR on CD33- HLA DR+	Violet.510.50.MDSC.trait7	Myeloid cell	GCST90002112	MFI
ebi-a-GCST90002113	HLA DR on HLA DR+ T cell	Violet.510.50.TBNK.trait2	TBNK	GCST90002113	MFI
ebi-a-GCST90002114	HLA DR on HLA DR+ CD4+	Violet.510.50.TBNK.trait3	TBNK	GCST90002114	MFI
ebi-a-GCST90002115	HLA DR on HLA DR+ CD8br	Violet.510.50.TBNK.trait4	TBNK	GCST90002115	MFI
ebi-a-GCST90002116	HLA DR on B cell	Violet.510.50.TBNK.trait5	TBNK	GCST90002116	MFI
ebi-a-GCST90002117	HLA DR on HLA DR+ NK	Violet.510.50.TBNK.trait6	TBNK	GCST90002117	MFI
ebi-a-GCST90002118	CD8 on CD28+ CD45RA- CD8br	Violet.510.50.Treg.trait2	Treg	GCST90002118	MFI
ebi-a-GCST90002119	CD8 on CD28+ CD45RA+ CD8br	Violet.510.50.Treg.trait3	Treg	GCST90002119	MFI
ebi-a-GCST90002120	CD8 on CD28- CD8br	Violet.510.50.Treg.trait4	Treg	GCST90002120	MFI
ebi-a-GCST90002121	CD8 on CD39+ CD8br	Violet.510.50.Treg.trait5	Treg	GCST90002121	MFI

## Sheet: S.table2
S.table2: 1400 metabolites included in the study
ID	Trait	Samplesize	URL
GCST90199621	Carnitine levels	8192	http://ftp.ebi.ac.uk/pub/databases/gwas/summary_statistics/GCST90199001-GCST90200000/GCST90199621/GCST90199621_buildGRCh38.tsv.gz
GCST90199622	Benzoate levels	7306	http://ftp.ebi.ac.uk/pub/databases/gwas/summary_statistics/GCST90199001-GCST90200000/GCST90199622/GCST90199622_buildGRCh38.tsv.gz
GCST90199623	Maltotriose levels	4641	http://ftp.ebi.ac.uk/pub/databases/gwas/summary_statistics/GCST90199001-GCST90200000/GCST90199623/GCST90199623_buildGRCh38.tsv.gz
GCST90199624	Hippurate levels	8260	http://ftp.ebi.ac.uk/pub/databases/gwas/summary_statistics/GCST90199001-GCST90200000/GCST90199624/GCST90199624_buildGRCh38.tsv.gz
GCST90199625	Methionine sulfoxide levels	8243	http://ftp.ebi.ac.uk/pub/databases/gwas/summary_statistics/GCST90199001-GCST90200000/GCST90199625/GCST90199625_buildGRCh38.tsv.gz
GCST90199626	Xanthurenate levels	7965	http://ftp.ebi.ac.uk/pub/databases/gwas/summary_statistics/GCST90199001-GCST90200000/GCST90199626/GCST90199626_buildGRCh38.tsv.gz
GCST90199627	N-alpha-acetylornithine levels	5606	http://ftp.ebi.ac.uk/pub/databases/gwas/summary_statistics/GCST90199001-GCST90200000/GCST90199627/GCST90199627_buildGRCh38.tsv.gz
GCST90199628	3-methylhistidine levels	8289	http://ftp.ebi.ac.uk/pub/databases/gwas/summary_statistics/GCST90199001-GCST90200000/GCST90199628/GCST90199628_buildGRCh38.tsv.gz
GCST90199629	Glycerophosphorylcholine (GPC) levels	8212	http://ftp.ebi.ac.uk/pub/databases/gwas/summary_statistics/GCST90199001-GCST90200000/GCST90199629/GCST90199629_buildGRCh38.tsv.gz
GCST90199630	Phenylacetate levels	7059	http://ftp.ebi.ac.uk/pub/databases/gwas/summary_statistics/GCST90199001-GCST90200000/GCST90199630/GCST90199630_buildGRCh38.tsv.gz
GCST90199631	3-methyl-2-oxovalerate levels	8257	http://ftp.ebi.ac.uk/pub/databases/gwas/summary_statistics/GCST90199001-GCST90200000/GCST90199631/GCST90199631_buildGRCh38.tsv.gz
GCST90199632	Tartarate levels	7099	http://ftp.ebi.ac.uk/pub/databases/gwas/summary_statistics/GCST90199001-GCST90200000/GCST90199632/GCST90199632_buildGRCh38.tsv.gz
GCST90199633	Suberate (C8-DC) levels	6902	http://ftp.ebi.ac.uk/pub/databases/gwas/summary_statistics/GCST90199001-GCST90200000/GCST90199633/GCST90199633_buildGRCh38.tsv.gz
GCST90199634	5-hydroxylysine levels	8128	http://ftp.ebi.ac.uk/pub/databases/gwas/summary_statistics/GCST90199001-GCST90200000/GCST90199634/GCST90199634_buildGRCh38.tsv.gz
GCST90199635	3-phenylpropionate hydrocinnamate levels	7925	http://ftp.ebi.ac.uk/pub/databases/gwas/summary_statistics/GCST90199001-GCST90200000/GCST90199635/GCST90199635_buildGRCh38.tsv.gz
GCST90199636	Kynurenine levels	8244	http://ftp.ebi.ac.uk/pub/databases/gwas/summary_statistics/GCST90199001-GCST90200000/GCST90199636/GCST90199636_buildGRCh38.tsv.gz
GCST90199637	N-acetylglutamate levels	7802	http://ftp.ebi.ac.uk/pub/databases/gwas/summary_statistics/GCST90199001-GCST90200000/GCST90199637/GCST90199637_buildGRCh38.tsv.gz
GCST90199638	Glycerol 3-phosphate levels	8201	http://ftp.ebi.ac.uk/pub/databases/gwas/summary_statistics/GCST90199001-GCST90200000/GCST90199638/GCST90199638_buildGRCh38.tsv.gz
GCST90199639	Imidazole lactate levels	8256	http://ftp.ebi.ac.uk/pub/databases/gwas/summary_statistics/GCST90199001-GCST90200000/GCST90199639/GCST90199639_buildGRCh38.tsv.gz
GCST90199640	4-guanidinobutanoate levels	8144	http://ftp.ebi.ac.uk/pub/databases/gwas/summary_statistics/GCST90199001-GCST90200000/GCST90199640/GCST90199640_buildGRCh38.tsv.gz
GCST90199641	Glucuronate levels	7988	http://ftp.ebi.ac.uk/pub/databases/gwas/summary_statistics/GCST90199001-GCST90200000/GCST90199641/GCST90199641_buildGRCh38.tsv.gz
GCST90199642	Ribitol levels	8128	http://ftp.ebi.ac.uk/pub/databases/gwas/summary_statistics/GCST90199001-GCST90200000/GCST90199642/GCST90199642_buildGRCh38.tsv.gz
GCST90199643	Glycodeoxycholate levels	6877	http://ftp.ebi.ac.uk/pub/databases/gwas/summary_statistics/GCST90199001-GCST90200000/GCST90199643/GCST90199643_buildGRCh38.tsv.gz
GCST90199644	Theobromine levels	8137	http://ftp.ebi.ac.uk/pub/databases/gwas/summary_statistics/GCST90199001-GCST90200000/GCST90199644/GCST90199644_buildGRCh38.tsv.gz
GCST90199645	Quinate levels	8200	http://ftp.ebi.ac.uk/pub/databases/gwas/summary_statistics/GCST90199001-GCST90200000/GCST90199645/GCST90199645_buildGRCh38.tsv.gz
GCST90199646	Gentisate levels	8013	http://ftp.ebi.ac.uk/pub/databases/gwas/summary_statistics/GCST90199001-GCST90200000/GCST90199646/GCST90199646_buildGRCh38.tsv.gz
GCST90199647	Theophylline levels	7822	http://ftp.ebi.ac.uk/pub/databases/gwas/summary_statistics/GCST90199001-GCST90200000/GCST90199647/GCST90199647_buildGRCh38.tsv.gz
GCST90199648	1,5-anhydroglucitol (1,5-ag) levels	8139	http://ftp.ebi.ac.uk/pub/databases/gwas/summary_statistics/GCST90199001-GCST90200000/GCST90199648/GCST90199648_buildGRCh38.tsv.gz
GCST90199649	1-stearoyl-2-arachidonoyl-GPI (18:0/20:4) levels	8134	http://ftp.ebi.ac.uk/pub/databases/gwas/summary_statistics/GCST90199001-GCST90200000/GCST90199649/GCST90199649_buildGRCh38.tsv.gz
GCST90199650	Indolelactate levels	8233	http://ftp.ebi.ac.uk/pub/databases/gwas/summary_statistics/GCST90199001-GCST90200000/GCST90199650/GCST90199650_buildGRCh38.tsv.gz
GCST90199651	Docosahexaenoate DHA; 22:6n3 levels	8279	http://ftp.ebi.ac.uk/pub/databases/gwas/summary_statistics/GCST90199001-GCST90200000/GCST90199651/GCST90199651_buildGRCh38.tsv.gz
GCST90199652	1-stearoyl-2-oleoyl-GPS (18:0/18:1) levels	8055	http://ftp.ebi.ac.uk/pub/databases/gwas/summary_statistics/GCST90199001-GCST90200000/GCST90199652/GCST90199652_buildGRCh38.tsv.gz
GCST90199653	1-myristoyl-2-palmitoyl-gpc (14:0/16:0) levels	8271	http://ftp.ebi.ac.uk/pub/databases/gwas/summary_statistics/GCST90199001-GCST90200000/GCST90199653/GCST90199653_buildGRCh38.tsv.gz
GCST90199654	Paraxanthine levels in elite athletes	7840	http://ftp.ebi.ac.uk/pub/databases/gwas/summary_statistics/GCST90199001-GCST90200000/GCST90199654/GCST90199654_buildGRCh38.tsv.gz
GCST90199655	4-methyl-2-oxopentanoate levels	8255	http://ftp.ebi.ac.uk/pub/databases/gwas/summary_statistics/GCST90199001-GCST90200000/GCST90199655/GCST90199655_buildGRCh38.tsv.gz
GCST90199656	3-indoxyl sulfate levels	8242	http://ftp.ebi.ac.uk/pub/databases/gwas/summary_statistics/GCST90199001-GCST90200000/GCST90199656/GCST90199656_buildGRCh38.tsv.gz
GCST90199657	Sphingosine 1-phosphate levels	8246	http://ftp.ebi.ac.uk/pub/databases/gwas/summary_statistics/GCST90199001-GCST90200000/GCST90199657/GCST90199657_buildGRCh38.tsv.gz
GCST90199658	Alpha-hydroxyisocaproate levels	8250	http://ftp.ebi.ac.uk/pub/databases/gwas/summary_statistics/GCST90199001-GCST90200000/GCST90199658/GCST90199658_buildGRCh38.tsv.gz
GCST90199659	1-stearoyl-GPI (18:0) levels	8260	http://ftp.ebi.ac.uk/pub/databases/gwas/summary_statistics/GCST90199001-GCST90200000/GCST90199659/GCST90199659_buildGRCh38.tsv.gz
GCST90199660	1,2-dipalmitoyl-gpc (16:0/16:0) levels	8264	http://ftp.ebi.ac.uk/pub/databases/gwas/summary_statistics/GCST90199001-GCST90200000/GCST90199660/GCST90199660_buildGRCh38.tsv.gz
GCST90199661	Maleate levels	8171	http://ftp.ebi.ac.uk/pub/databases/gwas/summary_statistics/GCST90199001-GCST90200000/GCST90199661/GCST90199661_buildGRCh38.tsv.gz
GCST90199662	Isovalerate (i5:0) levels	7862	http://ftp.ebi.ac.uk/pub/databases/gwas/summary_statistics/GCST90199001-GCST90200000/GCST90199662/GCST90199662_buildGRCh38.tsv.gz
GCST90199663	4-acetylphenol sulfate levels	7135	http://ftp.ebi.ac.uk/pub/databases/gwas/summary_statistics/GCST90199001-GCST90200000/GCST90199663/GCST90199663_buildGRCh38.tsv.gz
GCST90199664	Phenyllactate (PLA) levels in elite athletes	8235	http://ftp.ebi.ac.uk/pub/databases/gwas/summary_statistics/GCST90199001-GCST90200000/GCST90199664/GCST90199664_buildGRCh38.tsv.gz
GCST90199665	N-acetylaspartate (naa) levels	8148	http://ftp.ebi.ac.uk/pub/databases/gwas/summary_statistics/GCST90199001-GCST90200000/GCST90199665/GCST90199665_buildGRCh38.tsv.gz
GCST90199666	Palmitoylcarnitine levels (Metabolon platform)	8256	http://ftp.ebi.ac.uk/pub/databases/gwas/summary_statistics/GCST90199001-GCST90200000/GCST90199666/GCST90199666_buildGRCh38.tsv.gz
GCST90199667	Erythritol levels in elite athletes	8167	http://ftp.ebi.ac.uk/pub/databases/gwas/summary_statistics/GCST90199001-GCST90200000/GCST90199667/GCST90199667_buildGRCh38.tsv.gz
GCST90199668	Hexanoylcarnitine levels (Biocrates platform)	8242	http://ftp.ebi.ac.uk/pub/databases/gwas/summary_statistics/GCST90199001-GCST90200000/GCST90199668/GCST90199668_buildGRCh38.tsv.gz
GCST90199669	Acetylcarnitine levels (Biocrates platform)	8262	http://ftp.ebi.ac.uk/pub/databases/gwas/summary_statistics/GCST90199001-GCST90200000/GCST90199669/GCST90199669_buildGRCh38.tsv.gz
GCST90199670	Iminodiacetate (IDA) levels	8213	http://ftp.ebi.ac.uk/pub/databases/gwas/summary_statistics/GCST90199001-GCST90200000/GCST90199670/GCST90199670_buildGRCh38.tsv.gz
GCST90199671	Cysteine s-sulfate levels	8229	http://ftp.ebi.ac.uk/pub/databases/gwas/summary_statistics/GCST90199001-GCST90200000/GCST90199671/GCST90199671_buildGRCh38.tsv.gz
GCST90199672	Oxalate (ethanedioate) levels	8181	http://ftp.ebi.ac.uk/pub/databases/gwas/summary_statistics/GCST90199001-GCST90200000/GCST90199672/GCST90199672_buildGRCh38.tsv.gz
GCST90199673	DHEAS levels	8228	http://ftp.ebi.ac.uk/pub/databases/gwas/summary_statistics/GCST90199001-GCST90200000/GCST90199673/GCST90199673_buildGRCh38.tsv.gz
GCST90199674	3-hydroxymyristate levels	8235	http://ftp.ebi.ac.uk/pub/databases/gwas/summary_statistics/GCST90199001-GCST90200000/GCST90199674/GCST90199674_buildGRCh38.tsv.gz
GCST90199675	Homoarginine levels	8265	http://ftp.ebi.ac.uk/pub/databases/gwas/summary_statistics/GCST90199001-GCST90200000/GCST90199675/GCST90199675_buildGRCh38.tsv.gz
GCST90199676	1-oleoylglycerol (18:1) levels	8225	http://ftp.ebi.ac.uk/pub/databases/gwas/summary_statistics/GCST90199001-GCST90200000/GCST90199676/GCST90199676_buildGRCh38.tsv.gz
GCST90199677	3-methyl-2-oxobutyrate levels	8254	http://ftp.ebi.ac.uk/pub/databases/gwas/summary_statistics/GCST90199001-GCST90200000/GCST90199677/GCST90199677_buildGRCh38.tsv.gz
GCST90199678	Tartronate (hydroxymalonate) levels	8125	http://ftp.ebi.ac.uk/pub/databases/gwas/summary_statistics/GCST90199001-GCST90200000/GCST90199678/GCST90199678_buildGRCh38.tsv.gz
GCST90199679	2,3-dihydroxypyridine levels	6496	http://ftp.ebi.ac.uk/pub/databases/gwas/summary_statistics/GCST90199001-GCST90200000/GCST90199679/GCST90199679_buildGRCh38.tsv.gz
GCST90199680	3-hydroxyoctanoate levels	8182	http://ftp.ebi.ac.uk/pub/databases/gwas/summary_statistics/GCST90199001-GCST90200000/GCST90199680/GCST90199680_buildGRCh38.tsv.gz
GCST90199681	2-hydroxyoctanoate levels	8224	http://ftp.ebi.ac.uk/pub/databases/gwas/summary_statistics/GCST90199001-GCST90200000/GCST90199681/GCST90199681_buildGRCh38.tsv.gz
GCST90199682	Homocitrulline levels	7998	http://ftp.ebi.ac.uk/pub/databases/gwas/summary_statistics/GCST90199001-GCST90200000/GCST90199682/GCST90199682_buildGRCh38.tsv.gz
GCST90199683	Indoleacetate levels	8208	http://ftp.ebi.ac.uk/pub/databases/gwas/summary_statistics/GCST90199001-GCST90200000/GCST90199683/GCST90199683_buildGRCh38.tsv.gz
GCST90199684	1-linoleoylglycerol (18:2) levels	8212	http://ftp.ebi.ac.uk/pub/databases/gwas/summary_statistics/GCST90199001-GCST90200000/GCST90199684/GCST90199684_buildGRCh38.tsv.gz
GCST90199685	2-linoleoylglycerol (18:2) levels	6378	http://ftp.ebi.ac.uk/pub/databases/gwas/summary_statistics/GCST90199001-GCST90200000/GCST90199685/GCST90199685_buildGRCh38.tsv.gz
GCST90199686	Indolepropionate levels	8153	http://ftp.ebi.ac.uk/pub/databases/gwas/summary_statistics/GCST90199001-GCST90200000/GCST90199686/GCST90199686_buildGRCh38.tsv.gz
GCST90199687	Threonate levels	8151	http://ftp.ebi.ac.uk/pub/databases/gwas/summary_statistics/GCST90199001-GCST90200000/GCST90199687/GCST90199687_buildGRCh38.tsv.gz
GCST90199688	N-acetylglycine levels	8250	http://ftp.ebi.ac.uk/pub/databases/gwas/summary_statistics/GCST90199001-GCST90200000/GCST90199688/GCST90199688_buildGRCh38.tsv.gz
GCST90199689	Glycolithocholate levels	7158	http://ftp.ebi.ac.uk/pub/databases/gwas/summary_statistics/GCST90199001-GCST90200000/GCST90199689/GCST90199689_buildGRCh38.tsv.gz
GCST90199690	EDTA levels	8239	http://ftp.ebi.ac.uk/pub/databases/gwas/summary_statistics/GCST90199001-GCST90200000/GCST90199690/GCST90199690_buildGRCh38.tsv.gz
GCST90199691	1-methylhistidine levels	8226	http://ftp.ebi.ac.uk/pub/databases/gwas/summary_statistics/GCST90199001-GCST90200000/GCST90199691/GCST90199691_buildGRCh38.tsv.gz
GCST90199692	Citramalate levels	7125	http://ftp.ebi.ac.uk/pub/databases/gwas/summary_statistics/GCST90199001-GCST90200000/GCST90199692/GCST90199692_buildGRCh38.tsv.gz
GCST90199693	3-hydroxydecanoate levels	8239	http://ftp.ebi.ac.uk/pub/databases/gwas/summary_statistics/GCST90199001-GCST90200000/GCST90199693/GCST90199693_buildGRCh38.tsv.gz
GCST90199694	1,3-dimethylurate levels	7444	http://ftp.ebi.ac.uk/pub/databases/gwas/summary_statistics/GCST90199001-GCST90200000/GCST90199694/GCST90199694_buildGRCh38.tsv.gz
GCST90199695	Galactonate levels	7518	http://ftp.ebi.ac.uk/pub/databases/gwas/summary_statistics/GCST90199001-GCST90200000/GCST90199695/GCST90199695_buildGRCh38.tsv.gz
GCST90199696	Trigonelline levels	8272	http://ftp.ebi.ac.uk/pub/databases/gwas/summary_statistics/GCST90199001-GCST90200000/GCST90199696/GCST90199696_buildGRCh38.tsv.gz
GCST90199697	Dodecanedioate levels	8240	http://ftp.ebi.ac.uk/pub/databases/gwas/summary_statistics/GCST90199001-GCST90200000/GCST90199697/GCST90199697_buildGRCh38.tsv.gz
GCST90199698	Isobutyrylcarnitine (c4) levels	8243	http://ftp.ebi.ac.uk/pub/databases/gwas/summary_statistics/GCST90199001-GCST90200000/GCST90199698/GCST90199698_buildGRCh38.tsv.gz
GCST90199699	3-methylxanthine levels	8085	http://ftp.ebi.ac.uk/pub/databases/gwas/summary_statistics/GCST90199001-GCST90200000/GCST90199699/GCST90199699_buildGRCh38.tsv.gz
GCST90199700	3-hydroxylaurate levels	8206	http://ftp.ebi.ac.uk/pub/databases/gwas/summary_statistics/GCST90199001-GCST90200000/GCST90199700/GCST90199700_buildGRCh38.tsv.gz
GCST90199701	Pyridoxate levels	8089	http://ftp.ebi.ac.uk/pub/databases/gwas/summary_statistics/GCST90199001-GCST90200000/GCST90199701/GCST90199701_buildGRCh38.tsv.gz
GCST90199702	5-hydroxyhexanoate levels	7097	http://ftp.ebi.ac.uk/pub/databases/gwas/summary_statistics/GCST90199001-GCST90200000/GCST90199702/GCST90199702_buildGRCh38.tsv.gz
GCST90199703	Gamma-glutamylvaline levels	8179	http://ftp.ebi.ac.uk/pub/databases/gwas/summary_statistics/GCST90199001-GCST90200000/GCST90199703/GCST90199703_buildGRCh38.tsv.gz
GCST90199704	3-hydroxysebacate levels	7325	http://ftp.ebi.ac.uk/pub/databases/gwas/summary_statistics/GCST90199001-GCST90200000/GCST90199704/GCST90199704_buildGRCh38.tsv.gz
GCST90199705	Propionylglycine levels	7311	http://ftp.ebi.ac.uk/pub/databases/gwas/summary_statistics/GCST90199001-GCST90200000/GCST90199705/GCST90199705_buildGRCh38.tsv.gz
GCST90199706	Butyrylglycine levels	6044	http://ftp.ebi.ac.uk/pub/databases/gwas/summary_statistics/GCST90199001-GCST90200000/GCST90199706/GCST90199706_buildGRCh38.tsv.gz
GCST90199707	Pro-hydroxy-pro levels	8208	http://ftp.ebi.ac.uk/pub/databases/gwas/summary_statistics/GCST90199001-GCST90200000/GCST90199707/GCST90199707_buildGRCh38.tsv.gz
GCST90199708	Propionylcarnitine (c3) levels	8273	http://ftp.ebi.ac.uk/pub/databases/gwas/summary_statistics/GCST90199001-GCST90200000/GCST90199708/GCST90199708_buildGRCh38.tsv.gz
GCST90199709	Adrenate (22:4n6) levels	8279	http://ftp.ebi.ac.uk/pub/databases/gwas/summary_statistics/GCST90199001-GCST90200000/GCST90199709/GCST90199709_buildGRCh38.tsv.gz
GCST90199710	Docosatrienoate (22:3n3) levels	6511	http://ftp.ebi.ac.uk/pub/databases/gwas/summary_statistics/GCST90199001-GCST90200000/GCST90199710/GCST90199710_buildGRCh38.tsv.gz
GCST90199711	Docosadienoate (22:2n6) levels	8264	http://ftp.ebi.ac.uk/pub/databases/gwas/summary_statistics/GCST90199001-GCST90200000/GCST90199711/GCST90199711_buildGRCh38.tsv.gz
GCST90199712	3-carboxy-4-methyl-5-propyl-2-furanpropanoate (cmpf) levels	8270	http://ftp.ebi.ac.uk/pub/databases/gwas/summary_statistics/GCST90199001-GCST90200000/GCST90199712/GCST90199712_buildGRCh38.tsv.gz
GCST90199713	Docosapentaenoate n3 DPA; 22:5n3 levels	8284	http://ftp.ebi.ac.uk/pub/databases/gwas/summary_statistics/GCST90199001-GCST90200000/GCST90199713/GCST90199713_buildGRCh38.tsv.gz
GCST90199714	3-hydroxy-2-ethylpropionate levels	8238	http://ftp.ebi.ac.uk/pub/databases/gwas/summary_statistics/GCST90199001-GCST90200000/GCST90199714/GCST90199714_buildGRCh38.tsv.gz
GCST90199715	Myristoleate (14:1n5) levels	8255	http://ftp.ebi.ac.uk/pub/databases/gwas/summary_statistics/GCST90199001-GCST90200000/GCST90199715/GCST90199715_buildGRCh38.tsv.gz
GCST90199716	10-undecenoate (11:1n1) levels	8243	http://ftp.ebi.ac.uk/pub/databases/gwas/summary_statistics/GCST90199001-GCST90200000/GCST90199716/GCST90199716_buildGRCh38.tsv.gz
GCST90199717	1-methyl-4-imidazoleacetate levels	8090	http://ftp.ebi.ac.uk/pub/databases/gwas/summary_statistics/GCST90199001-GCST90200000/GCST90199717/GCST90199717_buildGRCh38.tsv.gz
GCST90199718	Sebacate (C10-DC) levels	7926	http://ftp.ebi.ac.uk/pub/databases/gwas/summary_statistics/GCST90199001-GCST90200000/GCST90199718/GCST90199718_buildGRCh38.tsv.gz
GCST90199719	Tauro-beta-muricholate levels	4661	http://ftp.ebi.ac.uk/pub/databases/gwas/summary_statistics/GCST90199001-GCST90200000/GCST90199719/GCST90199719_buildGRCh38.tsv.gz
GCST90199720	Octanoylcarnitine (c8) levels	8226	http://ftp.ebi.ac.uk/pub/databases/gwas/summary_statistics/GCST90199001-GCST90200000/GCST90199720/GCST90199720_buildGRCh38.tsv.gz
GCST90199721	Stearidonate (18:4n3) levels	8240	http://ftp.ebi.ac.uk/pub/databases/gwas/summary_statistics/GCST90199001-GCST90200000/GCST90199721/GCST90199721_buildGRCh38.tsv.gz
GCST90199722	Decanoylcarnitine (C10) levels	8225	http://ftp.ebi.ac.uk/pub/databases/gwas/summary_statistics/GCST90199001-GCST90200000/GCST90199722/GCST90199722_buildGRCh38.tsv.gz
GCST90199723	5-dodecenoate (12:1n7) levels	8248	http://ftp.ebi.ac.uk/pub/databases/gwas/summary_statistics/GCST90199001-GCST90200000/GCST90199723/GCST90199723_buildGRCh38.tsv.gz
GCST90199724	N-acetylisoleucine levels	7223	http://ftp.ebi.ac.uk/pub/databases/gwas/summary_statistics/GCST90199001-GCST90200000/GCST90199724/GCST90199724_buildGRCh38.tsv.gz
GCST90199725	Campesterol levels	5300	http://ftp.ebi.ac.uk/pub/databases/gwas/summary_statistics/GCST90199001-GCST90200000/GCST90199725/GCST90199725_buildGRCh38.tsv.gz
GCST90199726	N-acetylthreonine levels	8223	http://ftp.ebi.ac.uk/pub/databases/gwas/summary_statistics/GCST90199001-GCST90200000/GCST90199726/GCST90199726_buildGRCh38.tsv.gz
GCST90199727	1-oleoyl-GPC (18:1) levels	8257	http://ftp.ebi.ac.uk/pub/databases/gwas/summary_statistics/GCST90199001-GCST90200000/GCST90199727/GCST90199727_buildGRCh38.tsv.gz
GCST90199728	10-nonadecenoate (19:1n9) levels	8277	http://ftp.ebi.ac.uk/pub/databases/gwas/summary_statistics/GCST90199001-GCST90200000/GCST90199728/GCST90199728_buildGRCh38.tsv.gz
GCST90199729	Piperine levels	8155	http://ftp.ebi.ac.uk/pub/databases/gwas/summary_statistics/GCST90199001-GCST90200000/GCST90199729/GCST90199729_buildGRCh38.tsv.gz
GCST90199730	Carnitine C14 levels	8241	http://ftp.ebi.ac.uk/pub/databases/gwas/summary_statistics/GCST90199001-GCST90200000/GCST90199730/GCST90199730_buildGRCh38.tsv.gz
GCST90199731	10-heptadecenoate (17:1n7) levels	8282	http://ftp.ebi.ac.uk/pub/databases/gwas/summary_statistics/GCST90199001-GCST90200000/GCST90199731/GCST90199731_buildGRCh38.tsv.gz
GCST90199732	1-stearoyl-gpc (18:0) levels	8240	http://ftp.ebi.ac.uk/pub/databases/gwas/summary_statistics/GCST90199001-GCST90200000/GCST90199732/GCST90199732_buildGRCh38.tsv.gz
GCST90199733	1-palmitoyl-GPC (16:0) levels	8232	http://ftp.ebi.ac.uk/pub/databases/gwas/summary_statistics/GCST90199001-GCST90200000/GCST90199733/GCST90199733_buildGRCh38.tsv.gz
GCST90199734	Hyocholate levels	5782	http://ftp.ebi.ac.uk/pub/databases/gwas/summary_statistics/GCST90199001-GCST90200000/GCST90199734/GCST90199734_buildGRCh38.tsv.gz
GCST90199735	N-acetylhistidine levels	7054	http://ftp.ebi.ac.uk/pub/databases/gwas/summary_statistics/GCST90199001-GCST90200000/GCST90199735/GCST90199735_buildGRCh38.tsv.gz
GCST90199736	Alpha-hydroxyisovalerate levels	8208	http://ftp.ebi.ac.uk/pub/databases/gwas/summary_statistics/GCST90199001-GCST90200000/GCST90199736/GCST90199736_buildGRCh38.tsv.gz
GCST90199737	N-acetylproline levels	7100	http://ftp.ebi.ac.uk/pub/databases/gwas/summary_statistics/GCST90199001-GCST90200000/GCST90199737/GCST90199737_buildGRCh38.tsv.gz
GCST90199738	Stachydrine levels	8297	http://ftp.ebi.ac.uk/pub/databases/gwas/summary_statistics/GCST90199001-GCST90200000/GCST90199738/GCST90199738_buildGRCh38.tsv.gz
GCST90199739	Salicyluric glucuronide levels	5190	http://ftp.ebi.ac.uk/pub/databases/gwas/summary_statistics/GCST90199001-GCST90200000/GCST90199739/GCST90199739_buildGRCh38.tsv.gz
GCST90199740	P-cresol sulfate levels	8183	http://ftp.ebi.ac.uk/pub/databases/gwas/summary_statistics/GCST90199001-GCST90200000/GCST90199740/GCST90199740_buildGRCh38.tsv.gz
GCST90199741	Gamma-glutamylglycine levels	8263	http://ftp.ebi.ac.uk/pub/databases/gwas/summary_statistics/GCST90199001-GCST90200000/GCST90199741/GCST90199741_buildGRCh38.tsv.gz
GCST90199742	1-linoleoyl-gpc (18:2) levels	8262	http://ftp.ebi.ac.uk/pub/databases/gwas/summary_statistics/GCST90199001-GCST90200000/GCST90199742/GCST90199742_buildGRCh38.tsv.gz
GCST90199743	Stearoylcarnitine levels	8133	http://ftp.ebi.ac.uk/pub/databases/gwas/summary_statistics/GCST90199001-GCST90200000/GCST90199743/GCST90199743_buildGRCh38.tsv.gz
GCST90199744	Eicosenoate (20:1) levels	8277	http://ftp.ebi.ac.uk/pub/databases/gwas/summary_statistics/GCST90199001-GCST90200000/GCST90199744/GCST90199744_buildGRCh38.tsv.gz
GCST90199745	Aconitate [cis or trans] levels	8262	http://ftp.ebi.ac.uk/pub/databases/gwas/summary_statistics/GCST90199001-GCST90200000/GCST90199745/GCST90199745_buildGRCh38.tsv.gz
GCST90199746	Erythronate levels	8198	http://ftp.ebi.ac.uk/pub/databases/gwas/summary_statistics/GCST90199001-GCST90200000/GCST90199746/GCST90199746_buildGRCh38.tsv.gz
GCST90199747	Isovalerylcarnitine (C5) levels	8266	http://ftp.ebi.ac.uk/pub/databases/gwas/summary_statistics/GCST90199001-GCST90200000/GCST90199747/GCST90199747_buildGRCh38.tsv.gz
GCST90199748	Linolenate [alpha or gamma; (18:3n3 or 6)] levels	8257	http://ftp.ebi.ac.uk/pub/databases/gwas/summary_statistics/GCST90199001-GCST90200000/GCST90199748/GCST90199748_buildGRCh38.tsv.gz
GCST90199749	Gamma-glutamylthreonine levels	8231	http://ftp.ebi.ac.uk/pub/databases/gwas/summary_statistics/GCST90199001-GCST90200000/GCST90199749/GCST90199749_buildGRCh38.tsv.gz
GCST90199750	Laurylcarnitine levels	8241	http://ftp.ebi.ac.uk/pub/databases/gwas/summary_statistics/GCST90199001-GCST90200000/GCST90199750/GCST90199750_buildGRCh38.tsv.gz
GCST90199751	Gamma-glutamylmethionine levels	8237	http://ftp.ebi.ac.uk/pub/databases/gwas/summary_statistics/GCST90199001-GCST90200000/GCST90199751/GCST90199751_buildGRCh38.tsv.gz
GCST90199752	Epiandrosterone sulfate levels	8174	http://ftp.ebi.ac.uk/pub/databases/gwas/summary_statistics/GCST90199001-GCST90200000/GCST90199752/GCST90199752_buildGRCh38.tsv.gz
GCST90199753	Gamma-glutamyltryptophan levels	7902	http://ftp.ebi.ac.uk/pub/databases/gwas/summary_statistics/GCST90199001-GCST90200000/GCST90199753/GCST90199753_buildGRCh38.tsv.gz
GCST90199754	7-methylxanthine levels	8019	http://ftp.ebi.ac.uk/pub/databases/gwas/summary_statistics/GCST90199001-GCST90200000/GCST90199754/GCST90199754_buildGRCh38.tsv.gz
GCST90199755	3,7-dimethylurate levels	6894	http://ftp.ebi.ac.uk/pub/databases/gwas/summary_statistics/GCST90199001-GCST90200000/GCST90199755/GCST90199755_buildGRCh38.tsv.gz
GCST90199756	1,7-dimethyluric acid levels	7950	http://ftp.ebi.ac.uk/pub/databases/gwas/summary_statistics/GCST90199001-GCST90200000/GCST90199756/GCST90199756_buildGRCh38.tsv.gz
GCST90199757	1,3,7-trimethylurate levels	7446	http://ftp.ebi.ac.uk/pub/databases/gwas/summary_statistics/GCST90199001-GCST90200000/GCST90199757/GCST90199757_buildGRCh38.tsv.gz
GCST90199758	N4-acetylcytidine levels	7425	http://ftp.ebi.ac.uk/pub/databases/gwas/summary_statistics/GCST90199001-GCST90200000/GCST90199758/GCST90199758_buildGRCh38.tsv.gz
GCST90199759	Indolebutyrate levels	4423	http://ftp.ebi.ac.uk/pub/databases/gwas/summary_statistics/GCST90199001-GCST90200000/GCST90199759/GCST90199759_buildGRCh38.tsv.gz
GCST90199760	5-acetylamino-6-amino-3-methyluracil levels	8006	http://ftp.ebi.ac.uk/pub/databases/gwas/summary_statistics/GCST90199001-GCST90200000/GCST90199760/GCST90199760_buildGRCh38.tsv.gz
GCST90199761	N1-methylinosine levels	8147	http://ftp.ebi.ac.uk/pub/databases/gwas/summary_statistics/GCST90199001-GCST90200000/GCST90199761/GCST90199761_buildGRCh38.tsv.gz
GCST90199762	N6-carbamoylthreonyladenosine levels	8176	http://ftp.ebi.ac.uk/pub/databases/gwas/summary_statistics/GCST90199001-GCST90200000/GCST90199762/GCST90199762_buildGRCh38.tsv.gz
GCST90199763	1-methylxanthine levels	7959	http://ftp.ebi.ac.uk/pub/databases/gwas/summary_statistics/GCST90199001-GCST90200000/GCST90199763/GCST90199763_buildGRCh38.tsv.gz
GCST90199764	N2,n2-dimethylguanosine levels	8210	http://ftp.ebi.ac.uk/pub/databases/gwas/summary_statistics/GCST90199001-GCST90200000/GCST90199764/GCST90199764_buildGRCh38.tsv.gz
GCST90199765	4-hydroxyhippurate levels	8259	http://ftp.ebi.ac.uk/pub/databases/gwas/summary_statistics/GCST90199001-GCST90200000/GCST90199765/GCST90199765_buildGRCh38.tsv.gz
GCST90199766	3-(3-amino-3-carboxypropyl)uridine levels	7679	http://ftp.ebi.ac.uk/pub/databases/gwas/summary_statistics/GCST90199001-GCST90200000/GCST90199766/GCST90199766_buildGRCh38.tsv.gz
GCST90199767	5,6-dihydrouridine levels	8210	http://ftp.ebi.ac.uk/pub/databases/gwas/summary_statistics/GCST90199001-GCST90200000/GCST90199767/GCST90199767_buildGRCh38.tsv.gz
GCST90199768	Phenylacetylglutamine levels	8251	http://ftp.ebi.ac.uk/pub/databases/gwas/summary_statistics/GCST90199001-GCST90200000/GCST90199768/GCST90199768_buildGRCh38.tsv.gz
GCST90199769	3-hydroxydodecanedioate levels	7168	http://ftp.ebi.ac.uk/pub/databases/gwas/summary_statistics/GCST90199001-GCST90200000/GCST90199769/GCST90199769_buildGRCh38.tsv.gz
GCST90199770	1-arachidonylglycerol (20:4) levels	7650	http://ftp.ebi.ac.uk/pub/databases/gwas/summary_statistics/GCST90199001-GCST90200000/GCST90199770/GCST90199770_buildGRCh38.tsv.gz
GCST90199771	7-methylguanine levels	8239	http://ftp.ebi.ac.uk/pub/databases/gwas/summary_statistics/GCST90199001-GCST90200000/GCST90199771/GCST90199771_buildGRCh38.tsv.gz
GCST90199772	1-stearoyl-GPE (18:0) levels	8270	http://ftp.ebi.ac.uk/pub/databases/gwas/summary_statistics/GCST90199001-GCST90200000/GCST90199772/GCST90199772_buildGRCh38.tsv.gz
GCST90199773	Phenol sulfate levels	8249	http://ftp.ebi.ac.uk/pub/databases/gwas/summary_statistics/GCST90199001-GCST90200000/GCST90199773/GCST90199773_buildGRCh38.tsv.gz
GCST90199774	Oleoylcarnitine levels	8260	http://ftp.ebi.ac.uk/pub/databases/gwas/summary_statistics/GCST90199001-GCST90200000/GCST90199774/GCST90199774_buildGRCh38.tsv.gz
GCST90199775	Gamma-glutamylisoleucine levels	8267	http://ftp.ebi.ac.uk/pub/databases/gwas/summary_statistics/GCST90199001-GCST90200000/GCST90199775/GCST90199775_buildGRCh38.tsv.gz
GCST90199776	Malonylcarnitine levels	5822	http://ftp.ebi.ac.uk/pub/databases/gwas/summary_statistics/GCST90199001-GCST90200000/GCST90199776/GCST90199776_buildGRCh38.tsv.gz
GCST90199777	1-palmitoleoyl-GPC (16:1) levels	8227	http://ftp.ebi.ac.uk/pub/databases/gwas/summary_statistics/GCST90199001-GCST90200000/GCST90199777/GCST90199777_buildGRCh38.tsv.gz
GCST90199778	N-methyl-2-pyridone-5-carboxamide levels	8177	http://ftp.ebi.ac.uk/pub/databases/gwas/summary_statistics/GCST90199001-GCST90200000/GCST90199778/GCST90199778_buildGRCh38.tsv.gz
GCST90199779	Gamma-glutamyl-2-aminobutyrate levels	7826	http://ftp.ebi.ac.uk/pub/databases/gwas/summary_statistics/GCST90199001-GCST90200000/GCST90199779/GCST90199779_buildGRCh38.tsv.gz
GCST90199780	1-stearoyl-GPG (18:0) levels	6806	http://ftp.ebi.ac.uk/pub/databases/gwas/summary_statistics/GCST90199001-GCST90200000/GCST90199780/GCST90199780_buildGRCh38.tsv.gz
GCST90199781	Hexanoylglycine levels	6015	http://ftp.ebi.ac.uk/pub/databases/gwas/summary_statistics/GCST90199001-GCST90200000/GCST90199781/GCST90199781_buildGRCh38.tsv.gz
GCST90199782	Glutamine degradant levels	8293	http://ftp.ebi.ac.uk/pub/databases/gwas/summary_statistics/GCST90199001-GCST90200000/GCST90199782/GCST90199782_buildGRCh38.tsv.gz
GCST90199783	5-methyluridine (ribothymidine) levels	8168	http://ftp.ebi.ac.uk/pub/databases/gwas/summary_statistics/GCST90199001-GCST90200000/GCST90199783/GCST90199783_buildGRCh38.tsv.gz
GCST90199784	Cysteine-glutathione disulfide levels	7812	http://ftp.ebi.ac.uk/pub/databases/gwas/summary_statistics/GCST90199001-GCST90200000/GCST90199784/GCST90199784_buildGRCh38.tsv.gz
GCST90199785	Isovalerylglycine levels	7100	http://ftp.ebi.ac.uk/pub/databases/gwas/summary_statistics/GCST90199001-GCST90200000/GCST90199785/GCST90199785_buildGRCh38.tsv.gz
GCST90199786	2-hydroxy-3-methylvalerate levels	8246	http://ftp.ebi.ac.uk/pub/databases/gwas/summary_statistics/GCST90199001-GCST90200000/GCST90199786/GCST90199786_buildGRCh38.tsv.gz
GCST90199787	Homostachydrine levels	8248	http://ftp.ebi.ac.uk/pub/databases/gwas/summary_statistics/GCST90199001-GCST90200000/GCST90199787/GCST90199787_buildGRCh38.tsv.gz
GCST90199788	1-arachidonoyl-gpc (20:4n6) levels	8267	http://ftp.ebi.ac.uk/pub/databases/gwas/summary_statistics/GCST90199001-GCST90200000/GCST90199788/GCST90199788_buildGRCh38.tsv.gz
GCST90199789	2-palmitoyl-GPC (16:0) levels	8249	http://ftp.ebi.ac.uk/pub/databases/gwas/summary_statistics/GCST90199001-GCST90200000/GCST90199789/GCST90199789_buildGRCh38.tsv.gz
GCST90199790	2-palmitoleoyl-GPC (16:1) levels	6697	http://ftp.ebi.ac.uk/pub/databases/gwas/summary_statistics/GCST90199001-GCST90200000/GCST90199790/GCST90199790_buildGRCh38.tsv.gz
GCST90199791	1-arachidonoyl-GPE (20:4n6) levels	8270	http://ftp.ebi.ac.uk/pub/databases/gwas/summary_statistics/GCST90199001-GCST90200000/GCST90199791/GCST90199791_buildGRCh38.tsv.gz
GCST90199792	1-palmitoyl-GPE (16:0) levels	8276	http://ftp.ebi.ac.uk/pub/databases/gwas/summary_statistics/GCST90199001-GCST90200000/GCST90199792/GCST90199792_buildGRCh38.tsv.gz
GCST90199793	1-linoleoyl-GPE (18:2) levels	8279	http://ftp.ebi.ac.uk/pub/databases/gwas/summary_statistics/GCST90199001-GCST90200000/GCST90199793/GCST90199793_buildGRCh38.tsv.gz
GCST90199794	1-oleoyl-GPE (18:1) levels	8283	http://ftp.ebi.ac.uk/pub/databases/gwas/summary_statistics/GCST90199001-GCST90200000/GCST90199794/GCST90199794_buildGRCh38.tsv.gz
GCST90199795	2-hydroxypalmitate levels	8247	http://ftp.ebi.ac.uk/pub/databases/gwas/summary_statistics/GCST90199001-GCST90200000/GCST90199795/GCST90199795_buildGRCh38.tsv.gz
GCST90199796	Docosapentaenoate (n6 DPA; 22:5n6) levels	7540	http://ftp.ebi.ac.uk/pub/databases/gwas/summary_statistics/GCST90199001-GCST90200000/GCST90199796/GCST90199796_buildGRCh38.tsv.gz
GCST90199797	Gulonate levels	7731	http://ftp.ebi.ac.uk/pub/databases/gwas/summary_statistics/GCST90199001-GCST90200000/GCST90199797/GCST90199797_buildGRCh38.tsv.gz
GCST90199798	Isobutyrylglycine levels	7465	http://ftp.ebi.ac.uk/pub/databases/gwas/summary_statistics/GCST90199001-GCST90200000/GCST90199798/GCST90199798_buildGRCh38.tsv.gz
GCST90199799	Glutarylcarnitine (c5-dc) levels	8238	http://ftp.ebi.ac.uk/pub/databases/gwas/summary_statistics/GCST90199001-GCST90200000/GCST90199799/GCST90199799_buildGRCh38.tsv.gz
GCST90199800	Carnitine C5:1 levels	8097	http://ftp.ebi.ac.uk/pub/databases/gwas/summary_statistics/GCST90199001-GCST90200000/GCST90199800/GCST90199800_buildGRCh38.tsv.gz
GCST90199801	Hydroquinone sulfate levels	7682	http://ftp.ebi.ac.uk/pub/databases/gwas/summary_statistics/GCST90199001-GCST90200000/GCST90199801/GCST90199801_buildGRCh38.tsv.gz
GCST90199802	Beta-hydroxyisovaleroylcarnitine levels	8232	http://ftp.ebi.ac.uk/pub/databases/gwas/summary_statistics/GCST90199001-GCST90200000/GCST90199802/GCST90199802_buildGRCh38.tsv.gz
GCST90199803	Catechol sulfate levels	8242	http://ftp.ebi.ac.uk/pub/databases/gwas/summary_statistics/GCST90199001-GCST90200000/GCST90199803/GCST90199803_buildGRCh38.tsv.gz
GCST90199804	7-alpha-hydroxy-3-oxo-4-cholestenoate (7-hoca) levels	8236	http://ftp.ebi.ac.uk/pub/databases/gwas/summary_statistics/GCST90199001-GCST90200000/GCST90199804/GCST90199804_buildGRCh38.tsv.gz
GCST90199805	Octadecanedioate levels	8223	http://ftp.ebi.ac.uk/pub/databases/gwas/summary_statistics/GCST90199001-GCST90200000/GCST90199805/GCST90199805_buildGRCh38.tsv.gz
GCST90199806	Tetradecanedioate (C14-DC) levels	8268	http://ftp.ebi.ac.uk/pub/databases/gwas/summary_statistics/GCST90199001-GCST90200000/GCST90199806/GCST90199806_buildGRCh38.tsv.gz
GCST90199807	Hexadecanedioate (C16-DC) levels	8260	http://ftp.ebi.ac.uk/pub/databases/gwas/summary_statistics/GCST90199001-GCST90200000/GCST90199807/GCST90199807_buildGRCh38.tsv.gz
GCST90199808	Glycerophosphoethanolamine levels	8231	http://ftp.ebi.ac.uk/pub/databases/gwas/summary_statistics/GCST90199001-GCST90200000/GCST90199808/GCST90199808_buildGRCh38.tsv.gz
GCST90199809	Taurolithocholate 3-sulfate levels	8124	http://ftp.ebi.ac.uk/pub/databases/gwas/summary_statistics/GCST90199001-GCST90200000/GCST90199809/GCST90199809_buildGRCh38.tsv.gz
GCST90199810	1-palmitoyl-GPI (16:0) levels	8246	http://ftp.ebi.ac.uk/pub/databases/gwas/summary_statistics/GCST90199001-GCST90200000/GCST90199810/GCST90199810_buildGRCh38.tsv.gz
GCST90199811	Glycolithocholate sulfate levels	8165	http://ftp.ebi.ac.uk/pub/databases/gwas/summary_statistics/GCST90199001-GCST90200000/GCST90199811/GCST90199811_buildGRCh38.tsv.gz
GCST90199812	3-(3-hydroxyphenyl)propionate levels	7304	http://ftp.ebi.ac.uk/pub/databases/gwas/summary_statistics/GCST90199001-GCST90200000/GCST90199812/GCST90199812_buildGRCh38.tsv.gz
GCST90199813	Deoxycarnitine levels	8271	http://ftp.ebi.ac.uk/pub/databases/gwas/summary_statistics/GCST90199001-GCST90200000/GCST90199813/GCST90199813_buildGRCh38.tsv.gz
GCST90199814	Alpha-hydroxycaproate levels	5169	http://ftp.ebi.ac.uk/pub/databases/gwas/summary_statistics/GCST90199001-GCST90200000/GCST90199814/GCST90199814_buildGRCh38.tsv.gz
GCST90199815	1-ribosyl-imidazoleacetate levels	8205	http://ftp.ebi.ac.uk/pub/databases/gwas/summary_statistics/GCST90199001-GCST90200000/GCST90199815/GCST90199815_buildGRCh38.tsv.gz
GCST90199816	3,4-dihydroxybutyrate levels	8142	http://ftp.ebi.ac.uk/pub/databases/gwas/summary_statistics/GCST90199001-GCST90200000/GCST90199816/GCST90199816_buildGRCh38.tsv.gz
GCST90199817	Indoleacetylglutamine levels	6161	http://ftp.ebi.ac.uk/pub/databases/gwas/summary_statistics/GCST90199001-GCST90200000/GCST90199817/GCST90199817_buildGRCh38.tsv.gz
GCST90199818	Mannitol/sorbitol levels	8211	http://ftp.ebi.ac.uk/pub/databases/gwas/summary_statistics/GCST90199001-GCST90200000/GCST90199818/GCST90199818_buildGRCh38.tsv.gz
GCST90199819	Tryptophan betaine levels	8216	http://ftp.ebi.ac.uk/pub/databases/gwas/summary_statistics/GCST90199001-GCST90200000/GCST90199819/GCST90199819_buildGRCh38.tsv.gz
GCST90199820	Dihomo-linolenate (20:3n3 or n6) levels	8273	http://ftp.ebi.ac.uk/pub/databases/gwas/summary_statistics/GCST90199001-GCST90200000/GCST90199820/GCST90199820_buildGRCh38.tsv.gz
GCST90199821	1-linoleoyl-GPI (18:2) levels	8268	http://ftp.ebi.ac.uk/pub/databases/gwas/summary_statistics/GCST90199001-GCST90200000/GCST90199821/GCST90199821_buildGRCh38.tsv.gz
GCST90199822	1-oleoyl-GPI (18:1) levels	8252	http://ftp.ebi.ac.uk/pub/databases/gwas/summary_statistics/GCST90199001-GCST90200000/GCST90199822/GCST90199822_buildGRCh38.tsv.gz
GCST90199823	O-cresol sulfate levels	7315	http://ftp.ebi.ac.uk/pub/databases/gwas/summary_statistics/GCST90199001-GCST90200000/GCST90199823/GCST90199823_buildGRCh38.tsv.gz
GCST90199824	4-vinylphenol sulfate levels	8280	http://ftp.ebi.ac.uk/pub/databases/gwas/summary_statistics/GCST90199001-GCST90200000/GCST90199824/GCST90199824_buildGRCh38.tsv.gz
GCST90199825	Pyrraline levels	7920	http://ftp.ebi.ac.uk/pub/databases/gwas/summary_statistics/GCST90199001-GCST90200000/GCST90199825/GCST90199825_buildGRCh38.tsv.gz
GCST90199826	N6-acetyllysine levels	8242	http://ftp.ebi.ac.uk/pub/databases/gwas/summary_statistics/GCST90199001-GCST90200000/GCST90199826/GCST90199826_buildGRCh38.tsv.gz
GCST90199827	Thymol sulfate levels	8063	http://ftp.ebi.ac.uk/pub/databases/gwas/summary_statistics/GCST90199001-GCST90200000/GCST90199827/GCST90199827_buildGRCh38.tsv.gz
GCST90199828	N-acetylserine levels	8217	http://ftp.ebi.ac.uk/pub/databases/gwas/summary_statistics/GCST90199001-GCST90200000/GCST90199828/GCST90199828_buildGRCh38.tsv.gz
GCST90199829	3-methyladipate levels	6958	http://ftp.ebi.ac.uk/pub/databases/gwas/summary_statistics/GCST90199001-GCST90200000/GCST90199829/GCST90199829_buildGRCh38.tsv.gz
GCST90199830	4-ethylphenylsulfate levels	8139	http://ftp.ebi.ac.uk/pub/databases/gwas/summary_statistics/GCST90199001-GCST90200000/GCST90199830/GCST90199830_buildGRCh38.tsv.gz
GCST90199831	1-stearoyl-2-oleoyl-GPE (18:0/18:1) levels	8273	http://ftp.ebi.ac.uk/pub/databases/gwas/summary_statistics/GCST90199001-GCST90200000/GCST90199831/GCST90199831_buildGRCh38.tsv.gz
GCST90199832	Dimethylarginine (sdma + adma) levels	8233	http://ftp.ebi.ac.uk/pub/databases/gwas/summary_statistics/GCST90199001-GCST90200000/GCST90199832/GCST90199832_buildGRCh38.tsv.gz
GCST90199833	Hexanoylglutamine levels	8128	http://ftp.ebi.ac.uk/pub/databases/gwas/summary_statistics/GCST90199001-GCST90200000/GCST90199833/GCST90199833_buildGRCh38.tsv.gz
GCST90199834	Gamma-glutamylalanine levels	7518	http://ftp.ebi.ac.uk/pub/databases/gwas/summary_statistics/GCST90199001-GCST90200000/GCST90199834/GCST90199834_buildGRCh38.tsv.gz
GCST90199835	5alpha-androstan-3beta,17beta-diol disulfate levels	8199	http://ftp.ebi.ac.uk/pub/databases/gwas/summary_statistics/GCST90199001-GCST90200000/GCST90199835/GCST90199835_buildGRCh38.tsv.gz
GCST90199836	N-methylproline levels	8299	http://ftp.ebi.ac.uk/pub/databases/gwas/summary_statistics/GCST90199001-GCST90200000/GCST90199836/GCST90199836_buildGRCh38.tsv.gz
GCST90199837	Carotenoid levels (cryptoxanthin)	8226	http://ftp.ebi.ac.uk/pub/databases/gwas/summary_statistics/GCST90199001-GCST90200000/GCST90199837/GCST90199837_buildGRCh38.tsv.gz
GCST90199838	5alpha-pregnan-3beta,20alpha-diol disulfate levels	8130	http://ftp.ebi.ac.uk/pub/databases/gwas/summary_statistics/GCST90199001-GCST90200000/GCST90199838/GCST90199838_buildGRCh38.tsv.gz
GCST90199839	Taurocholenate sulfate levels	8249	http://ftp.ebi.ac.uk/pub/databases/gwas/summary_statistics/GCST90199001-GCST90200000/GCST90199839/GCST90199839_buildGRCh38.tsv.gz
GCST90199840	Pregnenediol disulfate (C21H34O8S2) levels	8245	http://ftp.ebi.ac.uk/pub/databases/gwas/summary_statistics/GCST90199001-GCST90200000/GCST90199840/GCST90199840_buildGRCh38.tsv.gz
GCST90199841	Glycocholenate sulfate levels	8250	http://ftp.ebi.ac.uk/pub/databases/gwas/summary_statistics/GCST90199001-GCST90200000/GCST90199841/GCST90199841_buildGRCh38.tsv.gz
GCST90199842	Androstenediol (3beta,17beta) disulfate (1) levels	8222	http://ftp.ebi.ac.uk/pub/databases/gwas/summary_statistics/GCST90199001-GCST90200000/GCST90199842/GCST90199842_buildGRCh38.tsv.gz
GCST90199843	Chiro-inositol levels	4429	http://ftp.ebi.ac.uk/pub/databases/gwas/summary_statistics/GCST90199001-GCST90200000/GCST90199843/GCST90199843_buildGRCh38.tsv.gz
GCST90199844	1-palmitoyl-2-linoleoyl-GPE (16:0/18:2) levels	8266	http://ftp.ebi.ac.uk/pub/databases/gwas/summary_statistics/GCST90199001-GCST90200000/GCST90199844/GCST90199844_buildGRCh38.tsv.gz
GCST90199845	Sphinganine-1-phosphate levels	8126	http://ftp.ebi.ac.uk/pub/databases/gwas/summary_statistics/GCST90199001-GCST90200000/GCST90199845/GCST90199845_buildGRCh38.tsv.gz
GCST90199846	Glycosyl-N-stearoyl-sphingosine (d18:1/18:0) levels	8233	http://ftp.ebi.ac.uk/pub/databases/gwas/summary_statistics/GCST90199001-GCST90200000/GCST90199846/GCST90199846_buildGRCh38.tsv.gz
GCST90199847	4-allylphenol sulfate levels	8240	http://ftp.ebi.ac.uk/pub/databases/gwas/summary_statistics/GCST90199001-GCST90200000/GCST90199847/GCST90199847_buildGRCh38.tsv.gz
GCST90199848	Succinylcarnitine levels	8212	http://ftp.ebi.ac.uk/pub/databases/gwas/summary_statistics/GCST90199001-GCST90200000/GCST90199848/GCST90199848_buildGRCh38.tsv.gz
GCST90199849	21-hydroxypregnenolone disulfate levels	8132	http://ftp.ebi.ac.uk/pub/databases/gwas/summary_statistics/GCST90199001-GCST90200000/GCST90199849/GCST90199849_buildGRCh38.tsv.gz
GCST90199850	5alpha-androstan-3alpha,17alpha-diol monosulfate levels	5524	http://ftp.ebi.ac.uk/pub/databases/gwas/summary_statistics/GCST90199001-GCST90200000/GCST90199850/GCST90199850_buildGRCh38.tsv.gz
GCST90199851	Androstenediol (3beta,17beta) disulfate (2) levels	8205	http://ftp.ebi.ac.uk/pub/databases/gwas/summary_statistics/GCST90199001-GCST90200000/GCST90199851/GCST90199851_buildGRCh38.tsv.gz
GCST90199852	5alpha-androstan-3beta,17alpha-diol disulfate levels	7103	http://ftp.ebi.ac.uk/pub/databases/gwas/summary_statistics/GCST90199001-GCST90200000/GCST90199852/GCST90199852_buildGRCh38.tsv.gz
GCST90199853	5alpha-pregnan-3beta,20beta-diol monosulfate (1) levels	7772	http://ftp.ebi.ac.uk/pub/databases/gwas/summary_statistics/GCST90199001-GCST90200000/GCST90199853/GCST90199853_buildGRCh38.tsv.gz
GCST90199854	5alpha-pregnan-3beta,20alpha-diol monosulfate (2) levels	8028	http://ftp.ebi.ac.uk/pub/databases/gwas/summary_statistics/GCST90199001-GCST90200000/GCST90199854/GCST90199854_buildGRCh38.tsv.gz
GCST90199855	5alpha-androstan-3beta,17beta-diol monosulfate (2) levels	7066	http://ftp.ebi.ac.uk/pub/databases/gwas/summary_statistics/GCST90199001-GCST90200000/GCST90199855/GCST90199855_buildGRCh38.tsv.gz
GCST90199856	Androstenediol (3alpha, 17alpha) monosulfate (3) levels	8192	http://ftp.ebi.ac.uk/pub/databases/gwas/summary_statistics/GCST90199001-GCST90200000/GCST90199856/GCST90199856_buildGRCh38.tsv.gz
GCST90199857	5alpha-pregnan-diol disulfate levels	4110	http://ftp.ebi.ac.uk/pub/databases/gwas/summary_statistics/GCST90199001-GCST90200000/GCST90199857/GCST90199857_buildGRCh38.tsv.gz
GCST90199858	5alpha-androstan-3alpha,17beta-diol monosulfate (1) levels	7608	http://ftp.ebi.ac.uk/pub/databases/gwas/summary_statistics/GCST90199001-GCST90200000/GCST90199858/GCST90199858_buildGRCh38.tsv.gz
GCST90199859	5alpha-androstan-3alpha,17beta-diol disulfate levels	5082	http://ftp.ebi.ac.uk/pub/databases/gwas/summary_statistics/GCST90199001-GCST90200000/GCST90199859/GCST90199859_buildGRCh38.tsv.gz
GCST90199860	Andro steroid monosulfate C19H28O6S (1) levels	7415	http://ftp.ebi.ac.uk/pub/databases/gwas/summary_statistics/GCST90199001-GCST90200000/GCST90199860/GCST90199860_buildGRCh38.tsv.gz
GCST90199861	Pregnenediol sulfate (C21H34O5S) levels	8260	http://ftp.ebi.ac.uk/pub/databases/gwas/summary_statistics/GCST90199001-GCST90200000/GCST90199861/GCST90199861_buildGRCh38.tsv.gz
GCST90199862	4-hydroxycoumarin levels	6944	http://ftp.ebi.ac.uk/pub/databases/gwas/summary_statistics/GCST90199001-GCST90200000/GCST90199862/GCST90199862_buildGRCh38.tsv.gz
GCST90199863	16a-hydroxy DHEA 3-sulfate levels	8236	http://ftp.ebi.ac.uk/pub/databases/gwas/summary_statistics/GCST90199001-GCST90200000/GCST90199863/GCST90199863_buildGRCh38.tsv.gz
GCST90199864	Gamma-CEHC levels	8258	http://ftp.ebi.ac.uk/pub/databases/gwas/summary_statistics/GCST90199001-GCST90200000/GCST90199864/GCST90199864_buildGRCh38.tsv.gz
GCST90199865	2-hydroxyglutarate levels	7769	http://ftp.ebi.ac.uk/pub/databases/gwas/summary_statistics/GCST90199001-GCST90200000/GCST90199865/GCST90199865_buildGRCh38.tsv.gz
GCST90199866	N-acetyl-beta-alanine levels	8231	http://ftp.ebi.ac.uk/pub/databases/gwas/summary_statistics/GCST90199001-GCST90200000/GCST90199866/GCST90199866_buildGRCh38.tsv.gz
GCST90199867	Tridecenedioate (C13:1-DC) levels	8231	http://ftp.ebi.ac.uk/pub/databases/gwas/summary_statistics/GCST90199001-GCST90200000/GCST90199867/GCST90199867_buildGRCh38.tsv.gz
GCST90199868	N-acetyl-3-methylhistidine levels	7018	http://ftp.ebi.ac.uk/pub/databases/gwas/summary_statistics/GCST90199001-GCST90200000/GCST90199868/GCST90199868_buildGRCh38.tsv.gz
GCST90199869	2-hydroxyhippurate levels	8241	http://ftp.ebi.ac.uk/pub/databases/gwas/summary_statistics/GCST90199001-GCST90200000/GCST90199869/GCST90199869_buildGRCh38.tsv.gz
GCST90199870	4-cholesten-3-one levels	6990	http://ftp.ebi.ac.uk/pub/databases/gwas/summary_statistics/GCST90199001-GCST90200000/GCST90199870/GCST90199870_buildGRCh38.tsv.gz
GCST90199871	Androstenediol (3beta,17beta) monosulfate (2) levels	7811	http://ftp.ebi.ac.uk/pub/databases/gwas/summary_statistics/GCST90199001-GCST90200000/GCST90199871/GCST90199871_buildGRCh38.tsv.gz
GCST90199872	Androstenediol (3beta,17beta) monosulfate (1) levels	8229	http://ftp.ebi.ac.uk/pub/databases/gwas/summary_statistics/GCST90199001-GCST90200000/GCST90199872/GCST90199872_buildGRCh38.tsv.gz
GCST90199873	Pregnenolone sulfate levels	7772	http://ftp.ebi.ac.uk/pub/databases/gwas/summary_statistics/GCST90199001-GCST90200000/GCST90199873/GCST90199873_buildGRCh38.tsv.gz
GCST90199874	S-methylmethionine levels	6674	http://ftp.ebi.ac.uk/pub/databases/gwas/summary_statistics/GCST90199001-GCST90200000/GCST90199874/GCST90199874_buildGRCh38.tsv.gz
GCST90199875	13-HODE + 9-HODE levels	8207	http://ftp.ebi.ac.uk/pub/databases/gwas/summary_statistics/GCST90199001-GCST90200000/GCST90199875/GCST90199875_buildGRCh38.tsv.gz
GCST90199876	Palmitoyl sphingomyelin (d18:1/16:0) levels	8269	http://ftp.ebi.ac.uk/pub/databases/gwas/summary_statistics/GCST90199001-GCST90200000/GCST90199876/GCST90199876_buildGRCh38.tsv.gz
GCST90199877	Indole-3-carboxylate levels	4989	http://ftp.ebi.ac.uk/pub/databases/gwas/summary_statistics/GCST90199001-GCST90200000/GCST90199877/GCST90199877_buildGRCh38.tsv.gz
GCST90199878	Sphingomyelin (d18:1/18:1, d18:2/18:0) levels	8267	http://ftp.ebi.ac.uk/pub/databases/gwas/summary_statistics/GCST90199001-GCST90200000/GCST90199878/GCST90199878_buildGRCh38.tsv.gz
GCST90199879	Ergothioneine levels	8210	http://ftp.ebi.ac.uk/pub/databases/gwas/summary_statistics/GCST90199001-GCST90200000/GCST90199879/GCST90199879_buildGRCh38.tsv.gz
GCST90199880	Cis-4-decenoylcarnitine (C10:1) levels	8239	http://ftp.ebi.ac.uk/pub/databases/gwas/summary_statistics/GCST90199001-GCST90200000/GCST90199880/GCST90199880_buildGRCh38.tsv.gz
GCST90199881	5-(galactosylhydroxy)-L-lysine levels	6898	http://ftp.ebi.ac.uk/pub/databases/gwas/summary_statistics/GCST90199001-GCST90200000/GCST90199881/GCST90199881_buildGRCh38.tsv.gz
GCST90199882	2s,3R-dihydroxybutyrate levels	8252	http://ftp.ebi.ac.uk/pub/databases/gwas/summary_statistics/GCST90199001-GCST90200000/GCST90199882/GCST90199882_buildGRCh38.tsv.gz
GCST90199883	Cysteinylglycine disulfide levels	8216	http://ftp.ebi.ac.uk/pub/databases/gwas/summary_statistics/GCST90199001-GCST90200000/GCST90199883/GCST90199883_buildGRCh38.tsv.gz
GCST90199884	2,3-dihydroxyisovalerate levels	8268	http://ftp.ebi.ac.uk/pub/databases/gwas/summary_statistics/GCST90199001-GCST90200000/GCST90199884/GCST90199884_buildGRCh38.tsv.gz
GCST90199885	Alpha-ketoglutaramate levels	8210	http://ftp.ebi.ac.uk/pub/databases/gwas/summary_statistics/GCST90199001-GCST90200000/GCST90199885/GCST90199885_buildGRCh38.tsv.gz
GCST90199886	3-methylglutaconate levels	8197	http://ftp.ebi.ac.uk/pub/databases/gwas/summary_statistics/GCST90199001-GCST90200000/GCST90199886/GCST90199886_buildGRCh38.tsv.gz
GCST90199887	(16 or 17)-methylstearate (a19:0 or i19:0) levels	8239	http://ftp.ebi.ac.uk/pub/databases/gwas/summary_statistics/GCST90199001-GCST90200000/GCST90199887/GCST90199887_buildGRCh38.tsv.gz
GCST90199888	Cinnamoylglycine levels	7824	http://ftp.ebi.ac.uk/pub/databases/gwas/summary_statistics/GCST90199001-GCST90200000/GCST90199888/GCST90199888_buildGRCh38.tsv.gz
GCST90199889	2R,3R-dihydroxybutyrate levels	8223	http://ftp.ebi.ac.uk/pub/databases/gwas/summary_statistics/GCST90199001-GCST90200000/GCST90199889/GCST90199889_buildGRCh38.tsv.gz
GCST90199890	4-hydroxyglutamate levels	7226	http://ftp.ebi.ac.uk/pub/databases/gwas/summary_statistics/GCST90199001-GCST90200000/GCST90199890/GCST90199890_buildGRCh38.tsv.gz
GCST90199891	S-methylcysteine levels	8239	http://ftp.ebi.ac.uk/pub/databases/gwas/summary_statistics/GCST90199001-GCST90200000/GCST90199891/GCST90199891_buildGRCh38.tsv.gz
GCST90199892	Isoursodeoxycholate levels	8234	http://ftp.ebi.ac.uk/pub/databases/gwas/summary_statistics/GCST90199001-GCST90200000/GCST90199892/GCST90199892_buildGRCh38.tsv.gz
GCST90199893	Cis-4-decenoate (10:1n6) levels	8173	http://ftp.ebi.ac.uk/pub/databases/gwas/summary_statistics/GCST90199001-GCST90200000/GCST90199893/GCST90199893_buildGRCh38.tsv.gz
GCST90199894	4-oxo-retinoic acid levels	7514	http://ftp.ebi.ac.uk/pub/databases/gwas/summary_statistics/GCST90199001-GCST90200000/GCST90199894/GCST90199894_buildGRCh38.tsv.gz
GCST90199895	1-lignoceroyl-GPC (24:0) levels	8208	http://ftp.ebi.ac.uk/pub/databases/gwas/summary_statistics/GCST90199001-GCST90200000/GCST90199895/GCST90199895_buildGRCh38.tsv.gz
GCST90199896	Sulfate levels	8230	http://ftp.ebi.ac.uk/pub/databases/gwas/summary_statistics/GCST90199001-GCST90200000/GCST90199896/GCST90199896_buildGRCh38.tsv.gz
GCST90199897	4-hydroxy-2-oxoglutaric acid levels	7919	http://ftp.ebi.ac.uk/pub/databases/gwas/summary_statistics/GCST90199001-GCST90200000/GCST90199897/GCST90199897_buildGRCh38.tsv.gz
GCST90199898	Glycoursodeoxycholate levels	8252	http://ftp.ebi.ac.uk/pub/databases/gwas/summary_statistics/GCST90199001-GCST90200000/GCST90199898/GCST90199898_buildGRCh38.tsv.gz
GCST90199899	1-(1-enyl-palmitoyl)-GPC (p-16:0) levels	8170	http://ftp.ebi.ac.uk/pub/databases/gwas/summary_statistics/GCST90199001-GCST90200000/GCST90199899/GCST90199899_buildGRCh38.tsv.gz
GCST90199900	Argininate levels	8226	http://ftp.ebi.ac.uk/pub/databases/gwas/summary_statistics/GCST90199001-GCST90200000/GCST90199900/GCST90199900_buildGRCh38.tsv.gz
GCST90199901	1-methyl-5-imidazoleacetate levels	8171	http://ftp.ebi.ac.uk/pub/databases/gwas/summary_statistics/GCST90199001-GCST90200000/GCST90199901/GCST90199901_buildGRCh38.tsv.gz
GCST90199902	Hydantoin-5-propionate levels	8164	http://ftp.ebi.ac.uk/pub/databases/gwas/summary_statistics/GCST90199001-GCST90200000/GCST90199902/GCST90199902_buildGRCh38.tsv.gz
GCST90199903	2-oxoarginine levels	8223	http://ftp.ebi.ac.uk/pub/databases/gwas/summary_statistics/GCST90199001-GCST90200000/GCST90199903/GCST90199903_buildGRCh38.tsv.gz
GCST90199904	Pantoate levels	7662	http://ftp.ebi.ac.uk/pub/databases/gwas/summary_statistics/GCST90199001-GCST90200000/GCST90199904/GCST90199904_buildGRCh38.tsv.gz
GCST90199905	Formiminoglutamate levels	8175	http://ftp.ebi.ac.uk/pub/databases/gwas/summary_statistics/GCST90199001-GCST90200000/GCST90199905/GCST90199905_buildGRCh38.tsv.gz
GCST90199906	1-(1-enyl-palmitoyl)-GPE (p-16:0) levels	8227	http://ftp.ebi.ac.uk/pub/databases/gwas/summary_statistics/GCST90199001-GCST90200000/GCST90199906/GCST90199906_buildGRCh38.tsv.gz
GCST90199907	S-methylcysteine sulfoxide levels	8255	http://ftp.ebi.ac.uk/pub/databases/gwas/summary_statistics/GCST90199001-GCST90200000/GCST90199907/GCST90199907_buildGRCh38.tsv.gz
GCST90199908	2-o-methylascorbic acid levels	8219	http://ftp.ebi.ac.uk/pub/databases/gwas/summary_statistics/GCST90199001-GCST90200000/GCST90199908/GCST90199908_buildGRCh38.tsv.gz
GCST90199909	Eicosanedioate (C20-DC) levels	8258	http://ftp.ebi.ac.uk/pub/databases/gwas/summary_statistics/GCST90199001-GCST90200000/GCST90199909/GCST90199909_buildGRCh38.tsv.gz
GCST90199910	1-(1-enyl-stearoyl)-GPE (p-18:0) levels	8249	http://ftp.ebi.ac.uk/pub/databases/gwas/summary_statistics/GCST90199001-GCST90200000/GCST90199910/GCST90199910_buildGRCh38.tsv.gz
GCST90199911	Beta-citrylglutamate levels	8226	http://ftp.ebi.ac.uk/pub/databases/gwas/summary_statistics/GCST90199001-GCST90200000/GCST90199911/GCST90199911_buildGRCh38.tsv.gz
GCST90199912	N-oleoyltaurine levels	7375	http://ftp.ebi.ac.uk/pub/databases/gwas/summary_statistics/GCST90199001-GCST90200000/GCST90199912/GCST90199912_buildGRCh38.tsv.gz
GCST90199913	Docosadioate (C22-DC) levels	8225	http://ftp.ebi.ac.uk/pub/databases/gwas/summary_statistics/GCST90199001-GCST90200000/GCST90199913/GCST90199913_buildGRCh38.tsv.gz
GCST90199914	Oleoyl-linoleoyl-glycerol (18:1/18:2) [2] levels	8069	http://ftp.ebi.ac.uk/pub/databases/gwas/summary_statistics/GCST90199001-GCST90200000/GCST90199914/GCST90199914_buildGRCh38.tsv.gz
GCST90199915	Imidazole propionate levels	7776	http://ftp.ebi.ac.uk/pub/databases/gwas/summary_statistics/GCST90199001-GCST90200000/GCST90199915/GCST90199915_buildGRCh38.tsv.gz
GCST90199916	Carnitine C18:2 levels	8268	http://ftp.ebi.ac.uk/pub/databases/gwas/summary_statistics/GCST90199001-GCST90200000/GCST90199916/GCST90199916_buildGRCh38.tsv.gz
GCST90199917	Pregnanediol-3-glucuronide levels	7905	http://ftp.ebi.ac.uk/pub/databases/gwas/summary_statistics/GCST90199001-GCST90200000/GCST90199917/GCST90199917_buildGRCh38.tsv.gz
GCST90199918	Carboxyethyl-gaba levels	8090	http://ftp.ebi.ac.uk/pub/databases/gwas/summary_statistics/GCST90199001-GCST90200000/GCST90199918/GCST90199918_buildGRCh38.tsv.gz
GCST90199919	Alliin levels	6517	http://ftp.ebi.ac.uk/pub/databases/gwas/summary_statistics/GCST90199001-GCST90200000/GCST90199919/GCST90199919_buildGRCh38.tsv.gz
GCST90199920	Trimethylamine n-oxide levels	8218	http://ftp.ebi.ac.uk/pub/databases/gwas/summary_statistics/GCST90199001-GCST90200000/GCST90199920/GCST90199920_buildGRCh38.tsv.gz
GCST90199921	Dihydroferulate levels	6398	http://ftp.ebi.ac.uk/pub/databases/gwas/summary_statistics/GCST90199001-GCST90200000/GCST90199921/GCST90199921_buildGRCh38.tsv.gz
GCST90199922	Prolylglycine levels	7907	http://ftp.ebi.ac.uk/pub/databases/gwas/summary_statistics/GCST90199001-GCST90200000/GCST90199922/GCST90199922_buildGRCh38.tsv.gz
GCST90199923	N-palmitoylglycine levels	8236	http://ftp.ebi.ac.uk/pub/databases/gwas/summary_statistics/GCST90199001-GCST90200000/GCST90199923/GCST90199923_buildGRCh38.tsv.gz
GCST90199924	N-methyltaurine levels	5440	http://ftp.ebi.ac.uk/pub/databases/gwas/summary_statistics/GCST90199001-GCST90200000/GCST90199924/GCST90199924_buildGRCh38.tsv.gz
GCST90199925	Succinimide levels	5865	http://ftp.ebi.ac.uk/pub/databases/gwas/summary_statistics/GCST90199001-GCST90200000/GCST90199925/GCST90199925_buildGRCh38.tsv.gz
GCST90199926	N-acetylcarnosine levels	8233	http://ftp.ebi.ac.uk/pub/databases/gwas/summary_statistics/GCST90199001-GCST90200000/GCST90199926/GCST90199926_buildGRCh38.tsv.gz
GCST90199927	Histidine betaine (hercynine) levels	7518	http://ftp.ebi.ac.uk/pub/databases/gwas/summary_statistics/GCST90199001-GCST90200000/GCST90199927/GCST90199927_buildGRCh38.tsv.gz
GCST90199928	2-stearoyl-GPE (18:0) levels	8073	http://ftp.ebi.ac.uk/pub/databases/gwas/summary_statistics/GCST90199001-GCST90200000/GCST90199928/GCST90199928_buildGRCh38.tsv.gz
GCST90199929	Margaroylcarnitine (C17) levels	8112	http://ftp.ebi.ac.uk/pub/databases/gwas/summary_statistics/GCST90199001-GCST90200000/GCST90199929/GCST90199929_buildGRCh38.tsv.gz
GCST90199930	(R)-3-hydroxybutyrylcarnitine levels	7787	http://ftp.ebi.ac.uk/pub/databases/gwas/summary_statistics/GCST90199001-GCST90200000/GCST90199930/GCST90199930_buildGRCh38.tsv.gz
GCST90199931	Lanthionine levels	7760	http://ftp.ebi.ac.uk/pub/databases/gwas/summary_statistics/GCST90199001-GCST90200000/GCST90199931/GCST90199931_buildGRCh38.tsv.gz
GCST90199932	Mannonate levels	8166	http://ftp.ebi.ac.uk/pub/databases/gwas/summary_statistics/GCST90199001-GCST90200000/GCST90199932/GCST90199932_buildGRCh38.tsv.gz
GCST90199933	3b-hydroxy-5-cholenoic acid levels	6846	http://ftp.ebi.ac.uk/pub/databases/gwas/summary_statistics/GCST90199001-GCST90200000/GCST90199933/GCST90199933_buildGRCh38.tsv.gz
GCST90199934	2-hydroxydecanoate levels	8267	http://ftp.ebi.ac.uk/pub/databases/gwas/summary_statistics/GCST90199001-GCST90200000/GCST90199934/GCST90199934_buildGRCh38.tsv.gz
GCST90199935	Glycohyocholate levels	7095	http://ftp.ebi.ac.uk/pub/databases/gwas/summary_statistics/GCST90199001-GCST90200000/GCST90199935/GCST90199935_buildGRCh38.tsv.gz
GCST90199936	3-methyl catechol sulfate (2) levels	6320	http://ftp.ebi.ac.uk/pub/databases/gwas/summary_statistics/GCST90199001-GCST90200000/GCST90199936/GCST90199936_buildGRCh38.tsv.gz
GCST90199937	2-aminooctanoate levels	8178	http://ftp.ebi.ac.uk/pub/databases/gwas/summary_statistics/GCST90199001-GCST90200000/GCST90199937/GCST90199937_buildGRCh38.tsv.gz
GCST90199938	3-methyl catechol sulfate (1) levels	8233	http://ftp.ebi.ac.uk/pub/databases/gwas/summary_statistics/GCST90199001-GCST90200000/GCST90199938/GCST90199938_buildGRCh38.tsv.gz
GCST90199939	4-methylcatechol sulfate levels	8229	http://ftp.ebi.ac.uk/pub/databases/gwas/summary_statistics/GCST90199001-GCST90200000/GCST90199939/GCST90199939_buildGRCh38.tsv.gz
GCST90199940	Guaiacol sulfate levels	8262	http://ftp.ebi.ac.uk/pub/databases/gwas/summary_statistics/GCST90199001-GCST90200000/GCST90199940/GCST90199940_buildGRCh38.tsv.gz
GCST90199941	Gamma-CEHC glucuronide levels	6305	http://ftp.ebi.ac.uk/pub/databases/gwas/summary_statistics/GCST90199001-GCST90200000/GCST90199941/GCST90199941_buildGRCh38.tsv.gz
GCST90199942	Dimethyl sulfone levels	7905	http://ftp.ebi.ac.uk/pub/databases/gwas/summary_statistics/GCST90199001-GCST90200000/GCST90199942/GCST90199942_buildGRCh38.tsv.gz
GCST90199943	2-piperidinone levels	8225	http://ftp.ebi.ac.uk/pub/databases/gwas/summary_statistics/GCST90199001-GCST90200000/GCST90199943/GCST90199943_buildGRCh38.tsv.gz
GCST90199944	Indolin-2-one levels	7027	http://ftp.ebi.ac.uk/pub/databases/gwas/summary_statistics/GCST90199001-GCST90200000/GCST90199944/GCST90199944_buildGRCh38.tsv.gz
GCST90199945	Sphingomyelin (d18:1/14:0, d16:1/16:0) levels	8254	http://ftp.ebi.ac.uk/pub/databases/gwas/summary_statistics/GCST90199001-GCST90200000/GCST90199945/GCST90199945_buildGRCh38.tsv.gz
GCST90199946	3-acetylphenol sulfate levels	6897	http://ftp.ebi.ac.uk/pub/databases/gwas/summary_statistics/GCST90199001-GCST90200000/GCST90199946/GCST90199946_buildGRCh38.tsv.gz
GCST90199947	Sphingomyelin (d18:2/16:0, d18:1/16:1) levels	8272	http://ftp.ebi.ac.uk/pub/databases/gwas/summary_statistics/GCST90199001-GCST90200000/GCST90199947/GCST90199947_buildGRCh38.tsv.gz
GCST90199948	S-allylcysteine levels	6857	http://ftp.ebi.ac.uk/pub/databases/gwas/summary_statistics/GCST90199001-GCST90200000/GCST90199948/GCST90199948_buildGRCh38.tsv.gz
GCST90199949	6-oxopiperidine-2-carboxylate levels	8032	http://ftp.ebi.ac.uk/pub/databases/gwas/summary_statistics/GCST90199001-GCST90200000/GCST90199949/GCST90199949_buildGRCh38.tsv.gz
GCST90199950	2-aminophenol sulfate levels	8264	http://ftp.ebi.ac.uk/pub/databases/gwas/summary_statistics/GCST90199001-GCST90200000/GCST90199950/GCST90199950_buildGRCh38.tsv.gz
GCST90199951	N-acetylalliin levels	5432	http://ftp.ebi.ac.uk/pub/databases/gwas/summary_statistics/GCST90199001-GCST90200000/GCST90199951/GCST90199951_buildGRCh38.tsv.gz
GCST90199952	2-aminoheptanoate levels	8238	http://ftp.ebi.ac.uk/pub/databases/gwas/summary_statistics/GCST90199001-GCST90200000/GCST90199952/GCST90199952_buildGRCh38.tsv.gz
GCST90199953	3-methoxytyramine sulfate levels	5419	http://ftp.ebi.ac.uk/pub/databases/gwas/summary_statistics/GCST90199001-GCST90200000/GCST90199953/GCST90199953_buildGRCh38.tsv.gz
GCST90199954	N2,N5-diacetylornithine levels	7596	http://ftp.ebi.ac.uk/pub/databases/gwas/summary_statistics/GCST90199001-GCST90200000/GCST90199954/GCST90199954_buildGRCh38.tsv.gz
GCST90199955	Ferulic acid 4-sulfate levels	7332	http://ftp.ebi.ac.uk/pub/databases/gwas/summary_statistics/GCST90199001-GCST90200000/GCST90199955/GCST90199955_buildGRCh38.tsv.gz
GCST90199956	1H-indole-7-acetic acid levels	5986	http://ftp.ebi.ac.uk/pub/databases/gwas/summary_statistics/GCST90199001-GCST90200000/GCST90199956/GCST90199956_buildGRCh38.tsv.gz
GCST90199957	3-(3-hydroxyphenyl)propionate sulfate levels	5773	http://ftp.ebi.ac.uk/pub/databases/gwas/summary_statistics/GCST90199001-GCST90200000/GCST90199957/GCST90199957_buildGRCh38.tsv.gz
GCST90199958	1-linolenoyl-GPC (18:3) levels	8261	http://ftp.ebi.ac.uk/pub/databases/gwas/summary_statistics/GCST90199001-GCST90200000/GCST90199958/GCST90199958_buildGRCh38.tsv.gz
GCST90199959	O-sulfo-l-tyrosine levels	8229	http://ftp.ebi.ac.uk/pub/databases/gwas/summary_statistics/GCST90199001-GCST90200000/GCST90199959/GCST90199959_buildGRCh38.tsv.gz
GCST90199960	N-formylanthranilic acid levels	7534	http://ftp.ebi.ac.uk/pub/databases/gwas/summary_statistics/GCST90199001-GCST90200000/GCST90199960/GCST90199960_buildGRCh38.tsv.gz
GCST90199961	Methionine sulfone levels	8254	http://ftp.ebi.ac.uk/pub/databases/gwas/summary_statistics/GCST90199001-GCST90200000/GCST90199961/GCST90199961_buildGRCh38.tsv.gz
GCST90199962	Acisoga levels	7489	http://ftp.ebi.ac.uk/pub/databases/gwas/summary_statistics/GCST90199001-GCST90200000/GCST90199962/GCST90199962_buildGRCh38.tsv.gz
GCST90199963	17alpha-hydroxypregnanolone glucuronide levels	5582	http://ftp.ebi.ac.uk/pub/databases/gwas/summary_statistics/GCST90199001-GCST90200000/GCST90199963/GCST90199963_buildGRCh38.tsv.gz
GCST90199964	Etiocholanolone glucuronide levels	7821	http://ftp.ebi.ac.uk/pub/databases/gwas/summary_statistics/GCST90199001-GCST90200000/GCST90199964/GCST90199964_buildGRCh38.tsv.gz
GCST90199965	Fructosyllysine levels	8238	http://ftp.ebi.ac.uk/pub/databases/gwas/summary_statistics/GCST90199001-GCST90200000/GCST90199965/GCST90199965_buildGRCh38.tsv.gz
GCST90199966	1-(1-enyl-oleoyl)-GPE (p-18:1) levels	8157	http://ftp.ebi.ac.uk/pub/databases/gwas/summary_statistics/GCST90199001-GCST90200000/GCST90199966/GCST90199966_buildGRCh38.tsv.gz
GCST90199967	N-acetyltaurine levels	8160	http://ftp.ebi.ac.uk/pub/databases/gwas/summary_statistics/GCST90199001-GCST90200000/GCST90199967/GCST90199967_buildGRCh38.tsv.gz
GCST90199968	1-palmitoyl-GPG (16:0) levels	7708	http://ftp.ebi.ac.uk/pub/databases/gwas/summary_statistics/GCST90199001-GCST90200000/GCST90199968/GCST90199968_buildGRCh38.tsv.gz
GCST90199969	1-oleoyl-GPG (18:1) levels	6990	http://ftp.ebi.ac.uk/pub/databases/gwas/summary_statistics/GCST90199001-GCST90200000/GCST90199969/GCST90199969_buildGRCh38.tsv.gz
GCST90199970	Octadecenedioylcarnitine (C18:1-DC) levels	8245	http://ftp.ebi.ac.uk/pub/databases/gwas/summary_statistics/GCST90199001-GCST90200000/GCST90199970/GCST90199970_buildGRCh38.tsv.gz
GCST90199971	3-methylglutarylcarnitine (2) levels	8220	http://ftp.ebi.ac.uk/pub/databases/gwas/summary_statistics/GCST90199001-GCST90200000/GCST90199971/GCST90199971_buildGRCh38.tsv.gz
GCST90199972	Sphingomyelin (d18:1/24:1, d18:2/24:0) levels	8267	http://ftp.ebi.ac.uk/pub/databases/gwas/summary_statistics/GCST90199001-GCST90200000/GCST90199972/GCST90199972_buildGRCh38.tsv.gz
GCST90199973	Methyl glucopyranoside (alpha + beta) levels	7973	http://ftp.ebi.ac.uk/pub/databases/gwas/summary_statistics/GCST90199001-GCST90200000/GCST90199973/GCST90199973_buildGRCh38.tsv.gz
GCST90199974	9-hydroxystearate levels	7474	http://ftp.ebi.ac.uk/pub/databases/gwas/summary_statistics/GCST90199001-GCST90200000/GCST90199974/GCST90199974_buildGRCh38.tsv.gz
GCST90199975	Sphingomyelin (d18:2/14:0, d18:1/14:1) levels	8278	http://ftp.ebi.ac.uk/pub/databases/gwas/summary_statistics/GCST90199001-GCST90200000/GCST90199975/GCST90199975_buildGRCh38.tsv.gz
GCST90199976	1-dihomo-linolenylglycerol (20:3) levels	6470	http://ftp.ebi.ac.uk/pub/databases/gwas/summary_statistics/GCST90199001-GCST90200000/GCST90199976/GCST90199976_buildGRCh38.tsv.gz
GCST90199977	4-hydroxychlorothalonil levels	8216	http://ftp.ebi.ac.uk/pub/databases/gwas/summary_statistics/GCST90199001-GCST90200000/GCST90199977/GCST90199977_buildGRCh38.tsv.gz
GCST90199978	Vanillactate levels	7935	http://ftp.ebi.ac.uk/pub/databases/gwas/summary_statistics/GCST90199001-GCST90200000/GCST90199978/GCST90199978_buildGRCh38.tsv.gz
GCST90199979	Carnitine C14:1 levels	8257	http://ftp.ebi.ac.uk/pub/databases/gwas/summary_statistics/GCST90199001-GCST90200000/GCST90199979/GCST90199979_buildGRCh38.tsv.gz
GCST90199980	N-formylphenylalanine levels	7229	http://ftp.ebi.ac.uk/pub/databases/gwas/summary_statistics/GCST90199001-GCST90200000/GCST90199980/GCST90199980_buildGRCh38.tsv.gz
GCST90199981	2-acetamidophenol sulfate levels	6984	http://ftp.ebi.ac.uk/pub/databases/gwas/summary_statistics/GCST90199001-GCST90200000/GCST90199981/GCST90199981_buildGRCh38.tsv.gz
GCST90199982	4-vinylguaiacol sulfate levels	7592	http://ftp.ebi.ac.uk/pub/databases/gwas/summary_statistics/GCST90199001-GCST90200000/GCST90199982/GCST90199982_buildGRCh38.tsv.gz
GCST90199983	5alpha-androstan-3alpha,17beta-diol monosulfate (2) levels	5920	http://ftp.ebi.ac.uk/pub/databases/gwas/summary_statistics/GCST90199001-GCST90200000/GCST90199983/GCST90199983_buildGRCh38.tsv.gz
GCST90199984	Vanillic alcohol sulfate levels	5076	http://ftp.ebi.ac.uk/pub/databases/gwas/summary_statistics/GCST90199001-GCST90200000/GCST90199984/GCST90199984_buildGRCh38.tsv.gz
GCST90199985	Methyl-4-hydroxybenzoate sulfate levels	8285	http://ftp.ebi.ac.uk/pub/databases/gwas/summary_statistics/GCST90199001-GCST90200000/GCST90199985/GCST90199985_buildGRCh38.tsv.gz
GCST90199986	Eugenol sulfate levels	7063	http://ftp.ebi.ac.uk/pub/databases/gwas/summary_statistics/GCST90199001-GCST90200000/GCST90199986/GCST90199986_buildGRCh38.tsv.gz
GCST90199987	2-methoxyresorcinol sulfate levels	5897	http://ftp.ebi.ac.uk/pub/databases/gwas/summary_statistics/GCST90199001-GCST90200000/GCST90199987/GCST90199987_buildGRCh38.tsv.gz
GCST90199988	Tyramine O-sulfate levels	7254	http://ftp.ebi.ac.uk/pub/databases/gwas/summary_statistics/GCST90199001-GCST90200000/GCST90199988/GCST90199988_buildGRCh38.tsv.gz
GCST90199989	4-methylguaiacol sulfate levels	7141	http://ftp.ebi.ac.uk/pub/databases/gwas/summary_statistics/GCST90199001-GCST90200000/GCST90199989/GCST90199989_buildGRCh38.tsv.gz
GCST90199990	3-hydroxypyridine sulfate levels	8270	http://ftp.ebi.ac.uk/pub/databases/gwas/summary_statistics/GCST90199001-GCST90200000/GCST90199990/GCST90199990_buildGRCh38.tsv.gz
GCST90199991	Arabonate/xylonate levels	8211	http://ftp.ebi.ac.uk/pub/databases/gwas/summary_statistics/GCST90199001-GCST90200000/GCST90199991/GCST90199991_buildGRCh38.tsv.gz
GCST90199992	Octadecanedioylcarnitine (C18-DC) levels	8049	http://ftp.ebi.ac.uk/pub/databases/gwas/summary_statistics/GCST90199001-GCST90200000/GCST90199992/GCST90199992_buildGRCh38.tsv.gz
GCST90199993	Phenylacetylcarnitine levels	8127	http://ftp.ebi.ac.uk/pub/databases/gwas/summary_statistics/GCST90199001-GCST90200000/GCST90199993/GCST90199993_buildGRCh38.tsv.gz
GCST90199994	Ethylparaben sulfate levels	6408	http://ftp.ebi.ac.uk/pub/databases/gwas/summary_statistics/GCST90199001-GCST90200000/GCST90199994/GCST90199994_buildGRCh38.tsv.gz
GCST90199995	Sphingomyelin (d18:1/20:2, d18:2/20:1, d16:1/22:2) levels	8124	http://ftp.ebi.ac.uk/pub/databases/gwas/summary_statistics/GCST90199001-GCST90200000/GCST90199995/GCST90199995_buildGRCh38.tsv.gz
GCST90199996	Sphingomyelin (d18:1/20:1, d18:2/20:0) levels	8255	http://ftp.ebi.ac.uk/pub/databases/gwas/summary_statistics/GCST90199001-GCST90200000/GCST90199996/GCST90199996_buildGRCh38.tsv.gz
GCST90199997	Behenoyl sphingomyelin (d18:1/22:0) levels	8260	http://ftp.ebi.ac.uk/pub/databases/gwas/summary_statistics/GCST90199001-GCST90200000/GCST90199997/GCST90199997_buildGRCh38.tsv.gz
GCST90199998	Propyl 4-hydroxybenzoate sulfate levels	7855	http://ftp.ebi.ac.uk/pub/databases/gwas/summary_statistics/GCST90199001-GCST90200000/GCST90199998/GCST90199998_buildGRCh38.tsv.gz
GCST90199999	4-methoxyphenol sulfate levels	7500	http://ftp.ebi.ac.uk/pub/databases/gwas/summary_statistics/GCST90199001-GCST90200000/GCST90199999/GCST90199999_buildGRCh38.tsv.gz
GCST90200000	Umbelliferone sulfate levels	5598	http://ftp.ebi.ac.uk/pub/databases/gwas/summary_statistics/GCST90199001-GCST90200000/GCST90200000/GCST90200000_buildGRCh38.tsv.gz
GCST90200001	Sphingomyelin (d18:1/20:0, d16:1/22:0) levels	8257	http://ftp.ebi.ac.uk/pub/databases/gwas/summary_statistics/GCST90200001-GCST90201000/GCST90200001/GCST90200001_buildGRCh38.tsv.gz
GCST90200002	6-hydroxyindole sulfate levels	8229	http://ftp.ebi.ac.uk/pub/databases/gwas/summary_statistics/GCST90200001-GCST90201000/GCST90200002/GCST90200002_buildGRCh38.tsv.gz
GCST90200003	P-cresol glucuronide levels	7969	http://ftp.ebi.ac.uk/pub/databases/gwas/summary_statistics/GCST90200001-GCST90201000/GCST90200003/GCST90200003_buildGRCh38.tsv.gz
GCST90200004	N-carbamoylalanine levels	7315	http://ftp.ebi.ac.uk/pub/databases/gwas/summary_statistics/GCST90200001-GCST90201000/GCST90200004/GCST90200004_buildGRCh38.tsv.gz
GCST90200005	Citraconate/glutaconate levels	8263	http://ftp.ebi.ac.uk/pub/databases/gwas/summary_statistics/GCST90200001-GCST90201000/GCST90200005/GCST90200005_buildGRCh38.tsv.gz
GCST90200006	1,2,3-benzenetriol sulfate (2) levels	7484	http://ftp.ebi.ac.uk/pub/databases/gwas/summary_statistics/GCST90200001-GCST90201000/GCST90200006/GCST90200006_buildGRCh38.tsv.gz
GCST90200007	3-methoxycatechol sulfate (2) levels	7286	http://ftp.ebi.ac.uk/pub/databases/gwas/summary_statistics/GCST90200001-GCST90201000/GCST90200007/GCST90200007_buildGRCh38.tsv.gz
GCST90200008	C-glycosyltryptophan levels	8204	http://ftp.ebi.ac.uk/pub/databases/gwas/summary_statistics/GCST90200001-GCST90201000/GCST90200008/GCST90200008_buildGRCh38.tsv.gz
GCST90200009	3-methoxycatechol sulfate (1) levels	8194	http://ftp.ebi.ac.uk/pub/databases/gwas/summary_statistics/GCST90200001-GCST90201000/GCST90200009/GCST90200009_buildGRCh38.tsv.gz
GCST90200010	Sphingomyelin (d18:1/22:1, d18:2/22:0, d16:1/24:1) levels	8246	http://ftp.ebi.ac.uk/pub/databases/gwas/summary_statistics/GCST90200001-GCST90201000/GCST90200010/GCST90200010_buildGRCh38.tsv.gz
GCST90200011	Arabitol/xylitol levels	8219	http://ftp.ebi.ac.uk/pub/databases/gwas/summary_statistics/GCST90200001-GCST90201000/GCST90200011/GCST90200011_buildGRCh38.tsv.gz
GCST90200012	3-hydroxyhexanoate levels	8268	http://ftp.ebi.ac.uk/pub/databases/gwas/summary_statistics/GCST90200001-GCST90201000/GCST90200012/GCST90200012_buildGRCh38.tsv.gz
GCST90200013	Sphingomyelin (d18:1/22:2, d18:2/22:1, d16:1/24:2) levels	8267	http://ftp.ebi.ac.uk/pub/databases/gwas/summary_statistics/GCST90200001-GCST90201000/GCST90200013/GCST90200013_buildGRCh38.tsv.gz
GCST90200014	3beta-hydroxy-5-cholestenoate levels	8259	http://ftp.ebi.ac.uk/pub/databases/gwas/summary_statistics/GCST90200001-GCST90201000/GCST90200014/GCST90200014_buildGRCh38.tsv.gz
GCST90200015	N-acetylkynurenine (2) levels	6193	http://ftp.ebi.ac.uk/pub/databases/gwas/summary_statistics/GCST90200001-GCST90201000/GCST90200015/GCST90200015_buildGRCh38.tsv.gz
GCST90200016	Dopamine 4-sulfate levels	6888	http://ftp.ebi.ac.uk/pub/databases/gwas/summary_statistics/GCST90200001-GCST90201000/GCST90200016/GCST90200016_buildGRCh38.tsv.gz
GCST90200017	Sphingomyelin (d17:1/16:0, d18:1/15:0, d16:1/17:0) levels	8261	http://ftp.ebi.ac.uk/pub/databases/gwas/summary_statistics/GCST90200001-GCST90201000/GCST90200017/GCST90200017_buildGRCh38.tsv.gz
GCST90200018	Adipoylcarnitine (C6-DC) levels	8216	http://ftp.ebi.ac.uk/pub/databases/gwas/summary_statistics/GCST90200001-GCST90201000/GCST90200018/GCST90200018_buildGRCh38.tsv.gz
GCST90200019	Dopamine 3-o-sulfate levels	8252	http://ftp.ebi.ac.uk/pub/databases/gwas/summary_statistics/GCST90200001-GCST90201000/GCST90200019/GCST90200019_buildGRCh38.tsv.gz
GCST90200020	Lignoceroyl sphingomyelin (d18:1/24:0) levels	8250	http://ftp.ebi.ac.uk/pub/databases/gwas/summary_statistics/GCST90200001-GCST90201000/GCST90200020/GCST90200020_buildGRCh38.tsv.gz
GCST90200021	N-acetylglucosamine/n-acetylgalactosamine levels	7940	http://ftp.ebi.ac.uk/pub/databases/gwas/summary_statistics/GCST90200001-GCST90201000/GCST90200021/GCST90200021_buildGRCh38.tsv.gz
GCST90200022	Glycochenodeoxycholate 3-sulfate levels	8123	http://ftp.ebi.ac.uk/pub/databases/gwas/summary_statistics/GCST90200001-GCST90201000/GCST90200022/GCST90200022_buildGRCh38.tsv.gz
GCST90200023	Trans 3,4-methyleneheptanoate levels	7104	http://ftp.ebi.ac.uk/pub/databases/gwas/summary_statistics/GCST90200001-GCST90201000/GCST90200023/GCST90200023_buildGRCh38.tsv.gz
GCST90200024	Taurodeoxycholic acid 3-sulfate levels	7333	http://ftp.ebi.ac.uk/pub/databases/gwas/summary_statistics/GCST90200001-GCST90201000/GCST90200024/GCST90200024_buildGRCh38.tsv.gz
GCST90200025	Phenol glucuronide levels	4466	http://ftp.ebi.ac.uk/pub/databases/gwas/summary_statistics/GCST90200001-GCST90201000/GCST90200025/GCST90200025_buildGRCh38.tsv.gz
GCST90200026	Glycodeoxycholate 3-sulfate levels	8066	http://ftp.ebi.ac.uk/pub/databases/gwas/summary_statistics/GCST90200001-GCST90201000/GCST90200026/GCST90200026_buildGRCh38.tsv.gz
GCST90200027	4-hydroxyphenylacetoylcarnitine levels	7523	http://ftp.ebi.ac.uk/pub/databases/gwas/summary_statistics/GCST90200001-GCST90201000/GCST90200027/GCST90200027_buildGRCh38.tsv.gz
GCST90200028	1-stearoyl-2-oleoyl-gpc (18:0/18:1) levels	8257	http://ftp.ebi.ac.uk/pub/databases/gwas/summary_statistics/GCST90200001-GCST90201000/GCST90200028/GCST90200028_buildGRCh38.tsv.gz
GCST90200029	Linoleoyl ethanolamide levels	7214	http://ftp.ebi.ac.uk/pub/databases/gwas/summary_statistics/GCST90200001-GCST90201000/GCST90200029/GCST90200029_buildGRCh38.tsv.gz
GCST90200030	1,2-dilinoleoyl-GPC (18:2/18:2) levels	8227	http://ftp.ebi.ac.uk/pub/databases/gwas/summary_statistics/GCST90200001-GCST90201000/GCST90200030/GCST90200030_buildGRCh38.tsv.gz
GCST90200031	Nonanoylcarnitine (C9) levels	7669	http://ftp.ebi.ac.uk/pub/databases/gwas/summary_statistics/GCST90200001-GCST90201000/GCST90200031/GCST90200031_buildGRCh38.tsv.gz
GCST90200032	2-hydroxybutyrate/2-hydroxyisobutyrate levels	8215	http://ftp.ebi.ac.uk/pub/databases/gwas/summary_statistics/GCST90200001-GCST90201000/GCST90200032/GCST90200032_buildGRCh38.tsv.gz
GCST90200033	Sphingomyelin (d18:2/23:0, d18:1/23:1, d17:1/24:1) levels	8272	http://ftp.ebi.ac.uk/pub/databases/gwas/summary_statistics/GCST90200001-GCST90201000/GCST90200033/GCST90200033_buildGRCh38.tsv.gz
GCST90200034	Tricosanoyl sphingomyelin (d18:1/23:0) levels	8257	http://ftp.ebi.ac.uk/pub/databases/gwas/summary_statistics/GCST90200001-GCST90201000/GCST90200034/GCST90200034_buildGRCh38.tsv.gz
GCST90200035	Palmitoyl dihydrosphingomyelin (d18:0/16:0) levels	8269	http://ftp.ebi.ac.uk/pub/databases/gwas/summary_statistics/GCST90200001-GCST90201000/GCST90200035/GCST90200035_buildGRCh38.tsv.gz
GCST90200036	1-palmitoleoylglycerol (16:1) levels	6432	http://ftp.ebi.ac.uk/pub/databases/gwas/summary_statistics/GCST90200001-GCST90201000/GCST90200036/GCST90200036_buildGRCh38.tsv.gz
GCST90200037	1-stearoyl-2-linoleoyl-gpc (18:0/18:2) levels	8231	http://ftp.ebi.ac.uk/pub/databases/gwas/summary_statistics/GCST90200001-GCST90201000/GCST90200037/GCST90200037_buildGRCh38.tsv.gz
GCST90200038	1-palmitoyl-2-palmitoleoyl-gpc (16:0/16:1) levels	8276	http://ftp.ebi.ac.uk/pub/databases/gwas/summary_statistics/GCST90200001-GCST90201000/GCST90200038/GCST90200038_buildGRCh38.tsv.gz
GCST90200039	1-stearoyl-2-linoleoyl-GPE (18:0/18:2) levels	8241	http://ftp.ebi.ac.uk/pub/databases/gwas/summary_statistics/GCST90200001-GCST90201000/GCST90200039/GCST90200039_buildGRCh38.tsv.gz
GCST90200040	Sphingomyelin (d18:2/24:1, d18:1/24:2) levels	8273	http://ftp.ebi.ac.uk/pub/databases/gwas/summary_statistics/GCST90200001-GCST90201000/GCST90200040/GCST90200040_buildGRCh38.tsv.gz
GCST90200041	1-palmitoyl-2-stearoyl-gpc (16:0/18:0) levels	8271	http://ftp.ebi.ac.uk/pub/databases/gwas/summary_statistics/GCST90200001-GCST90201000/GCST90200041/GCST90200041_buildGRCh38.tsv.gz
GCST90200042	Oleate/vaccenate (18:1) levels	8230	http://ftp.ebi.ac.uk/pub/databases/gwas/summary_statistics/GCST90200001-GCST90201000/GCST90200042/GCST90200042_buildGRCh38.tsv.gz
GCST90200043	1-palmitoyl-2-docosahexaenoyl-gpc (16:0/22:6) levels	8256	http://ftp.ebi.ac.uk/pub/databases/gwas/summary_statistics/GCST90200001-GCST90201000/GCST90200043/GCST90200043_buildGRCh38.tsv.gz
GCST90200044	1-(1-enyl-stearoyl)-2-oleoyl-GPE (p-18:0/18:1) levels	8258	http://ftp.ebi.ac.uk/pub/databases/gwas/summary_statistics/GCST90200001-GCST90201000/GCST90200044/GCST90200044_buildGRCh38.tsv.gz
GCST90200045	1-stearoyl-2-arachidonoyl-GPE (18:0/20:4) levels	8259	http://ftp.ebi.ac.uk/pub/databases/gwas/summary_statistics/GCST90200001-GCST90201000/GCST90200045/GCST90200045_buildGRCh38.tsv.gz
GCST90200046	1-stearoyl-2-docosahexaenoyl-gpc (18:0/22:6) levels	8257	http://ftp.ebi.ac.uk/pub/databases/gwas/summary_statistics/GCST90200001-GCST90201000/GCST90200046/GCST90200046_buildGRCh38.tsv.gz
GCST90200047	Sphingomyelin (d18:1/17:0, d17:1/18:0, d19:1/16:0) levels	8252	http://ftp.ebi.ac.uk/pub/databases/gwas/summary_statistics/GCST90200001-GCST90201000/GCST90200047/GCST90200047_buildGRCh38.tsv.gz
GCST90200048	1-(1-enyl-palmitoyl)-2-arachidonoyl-GPE (p-16:0/20:4) levels	8262	http://ftp.ebi.ac.uk/pub/databases/gwas/summary_statistics/GCST90200001-GCST90201000/GCST90200048/GCST90200048_buildGRCh38.tsv.gz
GCST90200049	Myristoyl dihydrosphingomyelin (d18:0/14:0) levels	8254	http://ftp.ebi.ac.uk/pub/databases/gwas/summary_statistics/GCST90200001-GCST90201000/GCST90200049/GCST90200049_buildGRCh38.tsv.gz
GCST90200050	5-hydroxyindole sulfate levels	6163	http://ftp.ebi.ac.uk/pub/databases/gwas/summary_statistics/GCST90200001-GCST90201000/GCST90200050/GCST90200050_buildGRCh38.tsv.gz
GCST90200051	1-palmitoyl-2-dihomo-linolenoyl-GPC (16:0/20:3n3 or 6) levels	8230	http://ftp.ebi.ac.uk/pub/databases/gwas/summary_statistics/GCST90200001-GCST90201000/GCST90200051/GCST90200051_buildGRCh38.tsv.gz
GCST90200052	1-(1-enyl-palmitoyl)-2-arachidonoyl-gpc (p-16:0/20:4) levels	8251	http://ftp.ebi.ac.uk/pub/databases/gwas/summary_statistics/GCST90200001-GCST90201000/GCST90200052/GCST90200052_buildGRCh38.tsv.gz
GCST90200053	Sphingomyelin (d18:1/21:0, d17:1/22:0, d16:1/23:0) levels	8242	http://ftp.ebi.ac.uk/pub/databases/gwas/summary_statistics/GCST90200001-GCST90201000/GCST90200053/GCST90200053_buildGRCh38.tsv.gz
GCST90200054	1-palmitoyl-2-arachidonoyl-GPE (16:0/20:4) levels	8257	http://ftp.ebi.ac.uk/pub/databases/gwas/summary_statistics/GCST90200001-GCST90201000/GCST90200054/GCST90200054_buildGRCh38.tsv.gz
GCST90200055	Lactosyl-N-palmitoyl-sphingosine (d18:1/16:0) levels	8266	http://ftp.ebi.ac.uk/pub/databases/gwas/summary_statistics/GCST90200001-GCST90201000/GCST90200055/GCST90200055_buildGRCh38.tsv.gz
GCST90200056	Sphingomyelin (d18:0/18:0, d19:0/17:0) levels	8274	http://ftp.ebi.ac.uk/pub/databases/gwas/summary_statistics/GCST90200001-GCST90201000/GCST90200056/GCST90200056_buildGRCh38.tsv.gz
GCST90200057	1-(1-enyl-palmitoyl)-2-oleoyl-gpc (p-16:0/18:1) levels	8222	http://ftp.ebi.ac.uk/pub/databases/gwas/summary_statistics/GCST90200001-GCST90201000/GCST90200057/GCST90200057_buildGRCh38.tsv.gz
GCST90200058	1-(1-enyl-stearoyl)-2-arachidonoyl-GPE (p-18:0/20:4) levels	8254	http://ftp.ebi.ac.uk/pub/databases/gwas/summary_statistics/GCST90200001-GCST90201000/GCST90200058/GCST90200058_buildGRCh38.tsv.gz
GCST90200059	Behenoyl dihydrosphingomyelin (d18:0/22:0) levels	8275	http://ftp.ebi.ac.uk/pub/databases/gwas/summary_statistics/GCST90200001-GCST90201000/GCST90200059/GCST90200059_buildGRCh38.tsv.gz
GCST90200060	1-(1-enyl-palmitoyl)-2-linoleoyl-GPC (p-16:0/18:2) levels	8260	http://ftp.ebi.ac.uk/pub/databases/gwas/summary_statistics/GCST90200001-GCST90201000/GCST90200060/GCST90200060_buildGRCh38.tsv.gz
GCST90200061	1-(1-enyl-palmitoyl)-2-oleoyl-GPE (p-16:0/18:1) levels	8264	http://ftp.ebi.ac.uk/pub/databases/gwas/summary_statistics/GCST90200001-GCST90201000/GCST90200061/GCST90200061_buildGRCh38.tsv.gz
GCST90200062	1-palmitoyl-2-arachidonoyl-GPI (16:0/20:4) levels	8057	http://ftp.ebi.ac.uk/pub/databases/gwas/summary_statistics/GCST90200001-GCST90201000/GCST90200062/GCST90200062_buildGRCh38.tsv.gz
GCST90200063	1-palmitoyl-2-docosahexaenoyl-GPE (16:0/22:6) levels	8262	http://ftp.ebi.ac.uk/pub/databases/gwas/summary_statistics/GCST90200001-GCST90201000/GCST90200063/GCST90200063_buildGRCh38.tsv.gz
GCST90200064	N-palmitoyl-sphinganine (d18:0/16:0) levels	8208	http://ftp.ebi.ac.uk/pub/databases/gwas/summary_statistics/GCST90200001-GCST90201000/GCST90200064/GCST90200064_buildGRCh38.tsv.gz
GCST90200065	1-stearoyl-2-docosahexaenoyl-GPE (18:0/22:6) levels	8251	http://ftp.ebi.ac.uk/pub/databases/gwas/summary_statistics/GCST90200001-GCST90201000/GCST90200065/GCST90200065_buildGRCh38.tsv.gz
GCST90200066	Gamma-tocopherol/beta-tocopherol levels	8231	http://ftp.ebi.ac.uk/pub/databases/gwas/summary_statistics/GCST90200001-GCST90201000/GCST90200066/GCST90200066_buildGRCh38.tsv.gz
GCST90200067	1-stearoyl-2-linoleoyl-GPI (18:0/18:2) levels	8113	http://ftp.ebi.ac.uk/pub/databases/gwas/summary_statistics/GCST90200001-GCST90201000/GCST90200067/GCST90200067_buildGRCh38.tsv.gz
GCST90200068	1,2-dilinoleoyl-GPE (18:2/18:2) levels	6804	http://ftp.ebi.ac.uk/pub/databases/gwas/summary_statistics/GCST90200001-GCST90201000/GCST90200068/GCST90200068_buildGRCh38.tsv.gz
GCST90200069	Phenylacetylglutamate levels	6227	http://ftp.ebi.ac.uk/pub/databases/gwas/summary_statistics/GCST90200001-GCST90201000/GCST90200069/GCST90200069_buildGRCh38.tsv.gz
GCST90200070	1-(1-enyl-palmitoyl)-2-palmitoleoyl-GPC (P-16:0/16:1) levels	8083	http://ftp.ebi.ac.uk/pub/databases/gwas/summary_statistics/GCST90200001-GCST90201000/GCST90200070/GCST90200070_buildGRCh38.tsv.gz
GCST90200071	Palmitoylcholine levels	8209	http://ftp.ebi.ac.uk/pub/databases/gwas/summary_statistics/GCST90200001-GCST90201000/GCST90200071/GCST90200071_buildGRCh38.tsv.gz
GCST90200072	Thioproline levels	8226	http://ftp.ebi.ac.uk/pub/databases/gwas/summary_statistics/GCST90200001-GCST90201000/GCST90200072/GCST90200072_buildGRCh38.tsv.gz
GCST90200073	1-linoleoyl-2-arachidonoyl-GPC (18:2/20:4n6) levels	8063	http://ftp.ebi.ac.uk/pub/databases/gwas/summary_statistics/GCST90200001-GCST90201000/GCST90200073/GCST90200073_buildGRCh38.tsv.gz
GCST90200074	1-linoleoyl-GPG (18:2) levels	8115	http://ftp.ebi.ac.uk/pub/databases/gwas/summary_statistics/GCST90200001-GCST90201000/GCST90200074/GCST90200074_buildGRCh38.tsv.gz
GCST90200075	1-(1-enyl-palmitoyl)-2-linoleoyl-GPE (p-16:0/18:2) levels	8254	http://ftp.ebi.ac.uk/pub/databases/gwas/summary_statistics/GCST90200001-GCST90201000/GCST90200075/GCST90200075_buildGRCh38.tsv.gz
GCST90200076	1-(1-enyl-stearoyl)-2-linoleoyl-GPE (p-18:0/18:2) levels	8261	http://ftp.ebi.ac.uk/pub/databases/gwas/summary_statistics/GCST90200001-GCST90201000/GCST90200076/GCST90200076_buildGRCh38.tsv.gz
GCST90200077	1-stearoyl-2-oleoyl-GPI (18:0/18:1) levels	8111	http://ftp.ebi.ac.uk/pub/databases/gwas/summary_statistics/GCST90200001-GCST90201000/GCST90200077/GCST90200077_buildGRCh38.tsv.gz
GCST90200078	1-myristoyl-2-arachidonoyl-GPC (14:0/20:4) levels	8264	http://ftp.ebi.ac.uk/pub/databases/gwas/summary_statistics/GCST90200001-GCST90201000/GCST90200078/GCST90200078_buildGRCh38.tsv.gz
GCST90200079	1-oleoyl-2-arachidonoyl-GPE (18:1/20:4) levels	8121	http://ftp.ebi.ac.uk/pub/databases/gwas/summary_statistics/GCST90200001-GCST90201000/GCST90200079/GCST90200079_buildGRCh38.tsv.gz
GCST90200080	1-palmitoyl-2-oleoyl-GPI (16:0/18:1) levels	8123	http://ftp.ebi.ac.uk/pub/databases/gwas/summary_statistics/GCST90200001-GCST90201000/GCST90200080/GCST90200080_buildGRCh38.tsv.gz
GCST90200081	1-oleoyl-2-docosahexaenoyl-GPC (18:1/22:6) levels	8267	http://ftp.ebi.ac.uk/pub/databases/gwas/summary_statistics/GCST90200001-GCST90201000/GCST90200081/GCST90200081_buildGRCh38.tsv.gz
GCST90200082	1-oleoyl-2-linoleoyl-GPE (18:1/18:2) levels	8205	http://ftp.ebi.ac.uk/pub/databases/gwas/summary_statistics/GCST90200001-GCST90201000/GCST90200082/GCST90200082_buildGRCh38.tsv.gz
GCST90200083	1-(1-enyl-palmitoyl)-2-palmitoyl-GPC (P-16:0/16:0) levels	8266	http://ftp.ebi.ac.uk/pub/databases/gwas/summary_statistics/GCST90200001-GCST90201000/GCST90200083/GCST90200083_buildGRCh38.tsv.gz
GCST90200084	Oleoylcholine levels	8120	http://ftp.ebi.ac.uk/pub/databases/gwas/summary_statistics/GCST90200001-GCST90201000/GCST90200084/GCST90200084_buildGRCh38.tsv.gz
GCST90200085	Glycosyl-N-palmitoyl-sphingosine (d18:1/16:0) levels	8245	http://ftp.ebi.ac.uk/pub/databases/gwas/summary_statistics/GCST90200001-GCST90201000/GCST90200085/GCST90200085_buildGRCh38.tsv.gz
GCST90200086	Arachidonoylcholine levels	8170	http://ftp.ebi.ac.uk/pub/databases/gwas/summary_statistics/GCST90200001-GCST90201000/GCST90200086/GCST90200086_buildGRCh38.tsv.gz
GCST90200087	2-methylserine levels	7722	http://ftp.ebi.ac.uk/pub/databases/gwas/summary_statistics/GCST90200001-GCST90201000/GCST90200087/GCST90200087_buildGRCh38.tsv.gz
GCST90200088	(S)-3-hydroxybutyrylcarnitine levels	8249	http://ftp.ebi.ac.uk/pub/databases/gwas/summary_statistics/GCST90200001-GCST90201000/GCST90200088/GCST90200088_buildGRCh38.tsv.gz
GCST90200089	Methylsuccinoylcarnitine levels	8004	http://ftp.ebi.ac.uk/pub/databases/gwas/summary_statistics/GCST90200001-GCST90201000/GCST90200089/GCST90200089_buildGRCh38.tsv.gz
GCST90200090	Dihomo-linolenoyl-choline levels	6954	http://ftp.ebi.ac.uk/pub/databases/gwas/summary_statistics/GCST90200001-GCST90201000/GCST90200090/GCST90200090_buildGRCh38.tsv.gz
GCST90200091	Docosahexaenoylcholine levels	7440	http://ftp.ebi.ac.uk/pub/databases/gwas/summary_statistics/GCST90200001-GCST90201000/GCST90200091/GCST90200091_buildGRCh38.tsv.gz
GCST90200092	Glycocholate glucuronide (1) levels	4381	http://ftp.ebi.ac.uk/pub/databases/gwas/summary_statistics/GCST90200001-GCST90201000/GCST90200092/GCST90200092_buildGRCh38.tsv.gz
GCST90200093	Caffeic acid sulfate levels	7798	http://ftp.ebi.ac.uk/pub/databases/gwas/summary_statistics/GCST90200001-GCST90201000/GCST90200093/GCST90200093_buildGRCh38.tsv.gz
GCST90200094	Ascorbic acid 2-sulfate levels	8089	http://ftp.ebi.ac.uk/pub/databases/gwas/summary_statistics/GCST90200001-GCST90201000/GCST90200094/GCST90200094_buildGRCh38.tsv.gz
GCST90200095	1-linoleoyl-2-linolenoyl-GPC (18:2/18:3) levels	8188	http://ftp.ebi.ac.uk/pub/databases/gwas/summary_statistics/GCST90200001-GCST90201000/GCST90200095/GCST90200095_buildGRCh38.tsv.gz
GCST90200096	Catechol glucuronide levels	4698	http://ftp.ebi.ac.uk/pub/databases/gwas/summary_statistics/GCST90200001-GCST90201000/GCST90200096/GCST90200096_buildGRCh38.tsv.gz
GCST90200097	Furaneol sulfate levels	5882	http://ftp.ebi.ac.uk/pub/databases/gwas/summary_statistics/GCST90200001-GCST90201000/GCST90200097/GCST90200097_buildGRCh38.tsv.gz
GCST90200098	Ceramide (d18:1/24:1) levels	8265	http://ftp.ebi.ac.uk/pub/databases/gwas/summary_statistics/GCST90200001-GCST90201000/GCST90200098/GCST90200098_buildGRCh38.tsv.gz
GCST90200099	N-oleoylserine levels	7591	http://ftp.ebi.ac.uk/pub/databases/gwas/summary_statistics/GCST90200001-GCST90201000/GCST90200099/GCST90200099_buildGRCh38.tsv.gz
GCST90200100	Perfluorooctanesulfonate (PFOS) levels	8218	http://ftp.ebi.ac.uk/pub/databases/gwas/summary_statistics/GCST90200001-GCST90201000/GCST90200100/GCST90200100_buildGRCh38.tsv.gz
GCST90200101	Pimeloylcarnitine/3-methyladipoylcarnitine (C7-DC) levels	7837	http://ftp.ebi.ac.uk/pub/databases/gwas/summary_statistics/GCST90200001-GCST90201000/GCST90200101/GCST90200101_buildGRCh38.tsv.gz
GCST90200102	1-palmitoleoyl-2-linolenoyl-GPC (16:1/18:3) levels	7540	http://ftp.ebi.ac.uk/pub/databases/gwas/summary_statistics/GCST90200001-GCST90201000/GCST90200102/GCST90200102_buildGRCh38.tsv.gz
GCST90200103	Linoleoyl-arachidonoyl-glycerol (18:2/20:4) [1] levels	7731	http://ftp.ebi.ac.uk/pub/databases/gwas/summary_statistics/GCST90200001-GCST90201000/GCST90200103/GCST90200103_buildGRCh38.tsv.gz
GCST90200104	Hexadecadienoate (16:2n6) levels	8274	http://ftp.ebi.ac.uk/pub/databases/gwas/summary_statistics/GCST90200001-GCST90201000/GCST90200104/GCST90200104_buildGRCh38.tsv.gz
GCST90200105	Glycosyl-N-behenoyl-sphingadienine (d18:2/22:0) levels	8232	http://ftp.ebi.ac.uk/pub/databases/gwas/summary_statistics/GCST90200001-GCST90201000/GCST90200105/GCST90200105_buildGRCh38.tsv.gz
GCST90200106	4-hydroxyphenylacetylglutamine levels	7752	http://ftp.ebi.ac.uk/pub/databases/gwas/summary_statistics/GCST90200001-GCST90201000/GCST90200106/GCST90200106_buildGRCh38.tsv.gz
GCST90200107	Gamma-glutamyl-alpha-lysine levels	8250	http://ftp.ebi.ac.uk/pub/databases/gwas/summary_statistics/GCST90200001-GCST90201000/GCST90200107/GCST90200107_buildGRCh38.tsv.gz
GCST90200108	N-palmitoyl-sphingadienine (d18:2/16:0) levels	7805	http://ftp.ebi.ac.uk/pub/databases/gwas/summary_statistics/GCST90200001-GCST90201000/GCST90200108/GCST90200108_buildGRCh38.tsv.gz
GCST90200109	Linoleoyl-arachidonoyl-glycerol (18:2/20:4) [2] levels	7744	http://ftp.ebi.ac.uk/pub/databases/gwas/summary_statistics/GCST90200001-GCST90201000/GCST90200109/GCST90200109_buildGRCh38.tsv.gz
GCST90200110	Palmitoleoylcarnitine (C16:1) levels	8263	http://ftp.ebi.ac.uk/pub/databases/gwas/summary_statistics/GCST90200001-GCST90201000/GCST90200110/GCST90200110_buildGRCh38.tsv.gz
GCST90200111	N-stearoyl-sphingadienine (d18:2/18:0) levels	7229	http://ftp.ebi.ac.uk/pub/databases/gwas/summary_statistics/GCST90200001-GCST90201000/GCST90200111/GCST90200111_buildGRCh38.tsv.gz
GCST90200112	2,3-dihydroxy-2-methylbutyrate levels	8018	http://ftp.ebi.ac.uk/pub/databases/gwas/summary_statistics/GCST90200001-GCST90201000/GCST90200112/GCST90200112_buildGRCh38.tsv.gz
GCST90200113	Stearoylcholine levels	7140	http://ftp.ebi.ac.uk/pub/databases/gwas/summary_statistics/GCST90200001-GCST90201000/GCST90200113/GCST90200113_buildGRCh38.tsv.gz
GCST90200114	Glycosyl-N-tricosanoyl-sphingadienine (d18:2/23:0) levels	7274	http://ftp.ebi.ac.uk/pub/databases/gwas/summary_statistics/GCST90200001-GCST90201000/GCST90200114/GCST90200114_buildGRCh38.tsv.gz
GCST90200115	N-palmitoyl-heptadecasphingosine (d17:1/16:0) levels	7141	http://ftp.ebi.ac.uk/pub/databases/gwas/summary_statistics/GCST90200001-GCST90201000/GCST90200115/GCST90200115_buildGRCh38.tsv.gz
GCST90200116	Ceramide (d18:1/14:0, d16:1/16:0) levels	7270	http://ftp.ebi.ac.uk/pub/databases/gwas/summary_statistics/GCST90200001-GCST90201000/GCST90200116/GCST90200116_buildGRCh38.tsv.gz
GCST90200117	Glycosyl-N-(2-hydroxynervonoyl)-sphingosine (d18:1/24:1(2OH)) levels	8012	http://ftp.ebi.ac.uk/pub/databases/gwas/summary_statistics/GCST90200001-GCST90201000/GCST90200117/GCST90200117_buildGRCh38.tsv.gz
GCST90200118	Glycosyl ceramide (d18:2/24:1, d18:1/24:2) levels	8251	http://ftp.ebi.ac.uk/pub/databases/gwas/summary_statistics/GCST90200001-GCST90201000/GCST90200118/GCST90200118_buildGRCh38.tsv.gz
GCST90200119	Glycosyl ceramide (d18:1/23:1, d17:1/24:1) levels	5309	http://ftp.ebi.ac.uk/pub/databases/gwas/summary_statistics/GCST90200001-GCST90201000/GCST90200119/GCST90200119_buildGRCh38.tsv.gz
GCST90200120	Sphingadienine levels	4533	http://ftp.ebi.ac.uk/pub/databases/gwas/summary_statistics/GCST90200001-GCST90201000/GCST90200120/GCST90200120_buildGRCh38.tsv.gz
GCST90200121	Ceramide (d18:1/17:0, d17:1/18:0) levels	6073	http://ftp.ebi.ac.uk/pub/databases/gwas/summary_statistics/GCST90200001-GCST90201000/GCST90200121/GCST90200121_buildGRCh38.tsv.gz
GCST90200122	Nisinate (24:6n3) levels	4765	http://ftp.ebi.ac.uk/pub/databases/gwas/summary_statistics/GCST90200001-GCST90201000/GCST90200122/GCST90200122_buildGRCh38.tsv.gz
GCST90200123	Sphingomyelin (d18:0/20:0, d16:0/22:0) levels	8277	http://ftp.ebi.ac.uk/pub/databases/gwas/summary_statistics/GCST90200001-GCST90201000/GCST90200123/GCST90200123_buildGRCh38.tsv.gz
GCST90200124	Sphingomyelin (d18:2/24:2) levels	8140	http://ftp.ebi.ac.uk/pub/databases/gwas/summary_statistics/GCST90200001-GCST90201000/GCST90200124/GCST90200124_buildGRCh38.tsv.gz
GCST90200125	Sphingomyelin (d17:2/16:0, d18:2/15:0) levels	8264	http://ftp.ebi.ac.uk/pub/databases/gwas/summary_statistics/GCST90200001-GCST90201000/GCST90200125/GCST90200125_buildGRCh38.tsv.gz
GCST90200126	Sphingomyelin (d18:2/23:1) levels	8267	http://ftp.ebi.ac.uk/pub/databases/gwas/summary_statistics/GCST90200001-GCST90201000/GCST90200126/GCST90200126_buildGRCh38.tsv.gz
GCST90200127	Behenoylcarnitine (C22) levels	7368	http://ftp.ebi.ac.uk/pub/databases/gwas/summary_statistics/GCST90200001-GCST90201000/GCST90200127/GCST90200127_buildGRCh38.tsv.gz
GCST90200128	Sphingomyelin (d18:2/18:1) levels	8253	http://ftp.ebi.ac.uk/pub/databases/gwas/summary_statistics/GCST90200001-GCST90201000/GCST90200128/GCST90200128_buildGRCh38.tsv.gz
GCST90200129	Sphingomyelin (d18:2/21:0, d16:2/23:0) levels	8260	http://ftp.ebi.ac.uk/pub/databases/gwas/summary_statistics/GCST90200001-GCST90201000/GCST90200129/GCST90200129_buildGRCh38.tsv.gz
GCST90200130	Linoleoylcholine levels	8193	http://ftp.ebi.ac.uk/pub/databases/gwas/summary_statistics/GCST90200001-GCST90201000/GCST90200130/GCST90200130_buildGRCh38.tsv.gz
GCST90200131	Sphingomyelin (d18:1/19:0, d19:1/18:0) levels	8256	http://ftp.ebi.ac.uk/pub/databases/gwas/summary_statistics/GCST90200001-GCST90201000/GCST90200131/GCST90200131_buildGRCh38.tsv.gz
GCST90200132	Linolenoylcarnitine (C18:3) levels	8195	http://ftp.ebi.ac.uk/pub/databases/gwas/summary_statistics/GCST90200001-GCST90201000/GCST90200132/GCST90200132_buildGRCh38.tsv.gz
GCST90200133	Heneicosapentaenoate (21:5n3) levels	4827	http://ftp.ebi.ac.uk/pub/databases/gwas/summary_statistics/GCST90200001-GCST90201000/GCST90200133/GCST90200133_buildGRCh38.tsv.gz
GCST90200134	Sphingomyelin (d18:1/25:0, d19:0/24:1, d20:1/23:0, d19:1/24:0) levels	8126	http://ftp.ebi.ac.uk/pub/databases/gwas/summary_statistics/GCST90200001-GCST90201000/GCST90200134/GCST90200134_buildGRCh38.tsv.gz
GCST90200135	Arachidoylcarnitine (C20) levels	7682	http://ftp.ebi.ac.uk/pub/databases/gwas/summary_statistics/GCST90200001-GCST90201000/GCST90200135/GCST90200135_buildGRCh38.tsv.gz
GCST90200136	Cerotoylcarnitine (C26) levels	8266	http://ftp.ebi.ac.uk/pub/databases/gwas/summary_statistics/GCST90200001-GCST90201000/GCST90200136/GCST90200136_buildGRCh38.tsv.gz
GCST90200137	Lignoceroylcarnitine (C24) levels	8238	http://ftp.ebi.ac.uk/pub/databases/gwas/summary_statistics/GCST90200001-GCST90201000/GCST90200137/GCST90200137_buildGRCh38.tsv.gz
GCST90200138	Docosatrienoate (22:3n6) levels	5398	http://ftp.ebi.ac.uk/pub/databases/gwas/summary_statistics/GCST90200001-GCST90201000/GCST90200138/GCST90200138_buildGRCh38.tsv.gz
GCST90200139	Dihomo-linolenoylcarnitine (C20:3n3 or 6) levels	8092	http://ftp.ebi.ac.uk/pub/databases/gwas/summary_statistics/GCST90200001-GCST90201000/GCST90200139/GCST90200139_buildGRCh38.tsv.gz
GCST90200140	Carotene diol (2) levels	8196	http://ftp.ebi.ac.uk/pub/databases/gwas/summary_statistics/GCST90200001-GCST90201000/GCST90200140/GCST90200140_buildGRCh38.tsv.gz
GCST90200141	Ethyl alpha-glucopyranoside levels	6620	http://ftp.ebi.ac.uk/pub/databases/gwas/summary_statistics/GCST90200001-GCST90201000/GCST90200141/GCST90200141_buildGRCh38.tsv.gz
GCST90200142	Carotene diol (1) levels	8256	http://ftp.ebi.ac.uk/pub/databases/gwas/summary_statistics/GCST90200001-GCST90201000/GCST90200142/GCST90200142_buildGRCh38.tsv.gz
GCST90200143	Nervonoylcarnitine (C24:1) levels	7880	http://ftp.ebi.ac.uk/pub/databases/gwas/summary_statistics/GCST90200001-GCST90201000/GCST90200143/GCST90200143_buildGRCh38.tsv.gz
GCST90200144	Dihomo-linoleoylcarnitine (C20:2) levels	7887	http://ftp.ebi.ac.uk/pub/databases/gwas/summary_statistics/GCST90200001-GCST90201000/GCST90200144/GCST90200144_buildGRCh38.tsv.gz
GCST90200145	Glycosyl ceramide (d18:1/20:0, d16:1/22:0) levels	8259	http://ftp.ebi.ac.uk/pub/databases/gwas/summary_statistics/GCST90200001-GCST90201000/GCST90200145/GCST90200145_buildGRCh38.tsv.gz
GCST90200146	Docosahexaenoylcarnitine (C22:6) levels	6287	http://ftp.ebi.ac.uk/pub/databases/gwas/summary_statistics/GCST90200001-GCST90201000/GCST90200146/GCST90200146_buildGRCh38.tsv.gz
GCST90200147	N,N,N-trimethyl-5-aminovalerate levels	8214	http://ftp.ebi.ac.uk/pub/databases/gwas/summary_statistics/GCST90200001-GCST90201000/GCST90200147/GCST90200147_buildGRCh38.tsv.gz
GCST90200148	Eicosenoylcarnitine (C20:1) levels	8145	http://ftp.ebi.ac.uk/pub/databases/gwas/summary_statistics/GCST90200001-GCST90201000/GCST90200148/GCST90200148_buildGRCh38.tsv.gz
GCST90200149	Ximenoylcarnitine (C26:1) levels	8260	http://ftp.ebi.ac.uk/pub/databases/gwas/summary_statistics/GCST90200001-GCST90201000/GCST90200149/GCST90200149_buildGRCh38.tsv.gz
GCST90200150	Arachidonoylcarnitine (C20:4) levels	8202	http://ftp.ebi.ac.uk/pub/databases/gwas/summary_statistics/GCST90200001-GCST90201000/GCST90200150/GCST90200150_buildGRCh38.tsv.gz
GCST90200151	5-dodecenoylcarnitine (C12:1) levels	7899	http://ftp.ebi.ac.uk/pub/databases/gwas/summary_statistics/GCST90200001-GCST90201000/GCST90200151/GCST90200151_buildGRCh38.tsv.gz
GCST90200152	2-butenoylglycine levels	6253	http://ftp.ebi.ac.uk/pub/databases/gwas/summary_statistics/GCST90200001-GCST90201000/GCST90200152/GCST90200152_buildGRCh38.tsv.gz
GCST90200153	(N(1) + N(8))-acetylspermidine levels	8219	http://ftp.ebi.ac.uk/pub/databases/gwas/summary_statistics/GCST90200001-GCST90201000/GCST90200153/GCST90200153_buildGRCh38.tsv.gz
GCST90200154	Hydroxy-cmpf levels	8254	http://ftp.ebi.ac.uk/pub/databases/gwas/summary_statistics/GCST90200001-GCST90201000/GCST90200154/GCST90200154_buildGRCh38.tsv.gz
GCST90200155	2-furoylcarnitine levels	6448	http://ftp.ebi.ac.uk/pub/databases/gwas/summary_statistics/GCST90200001-GCST90201000/GCST90200155/GCST90200155_buildGRCh38.tsv.gz
GCST90200156	Cortolone glucuronide (1) levels	8152	http://ftp.ebi.ac.uk/pub/databases/gwas/summary_statistics/GCST90200001-GCST90201000/GCST90200156/GCST90200156_buildGRCh38.tsv.gz
GCST90200157	Carotene diol (3) levels	7650	http://ftp.ebi.ac.uk/pub/databases/gwas/summary_statistics/GCST90200001-GCST90201000/GCST90200157/GCST90200157_buildGRCh38.tsv.gz
GCST90200158	3-hydroxyoleoylcarnitine levels	7532	http://ftp.ebi.ac.uk/pub/databases/gwas/summary_statistics/GCST90200001-GCST90201000/GCST90200158/GCST90200158_buildGRCh38.tsv.gz
GCST90200159	Dodecenedioate (C12:1-DC) levels	8217	http://ftp.ebi.ac.uk/pub/databases/gwas/summary_statistics/GCST90200001-GCST90201000/GCST90200159/GCST90200159_buildGRCh38.tsv.gz
GCST90200160	Trans-2-hexenoylglycine levels	6545	http://ftp.ebi.ac.uk/pub/databases/gwas/summary_statistics/GCST90200001-GCST90201000/GCST90200160/GCST90200160_buildGRCh38.tsv.gz
GCST90200161	2-hydroxyarachidate levels	8170	http://ftp.ebi.ac.uk/pub/databases/gwas/summary_statistics/GCST90200001-GCST90201000/GCST90200161/GCST90200161_buildGRCh38.tsv.gz
GCST90200162	3-hydroxyphenylacetoylglutamine levels	5371	http://ftp.ebi.ac.uk/pub/databases/gwas/summary_statistics/GCST90200001-GCST90201000/GCST90200162/GCST90200162_buildGRCh38.tsv.gz
GCST90200163	Heptenedioate (C7:1-DC) levels	8128	http://ftp.ebi.ac.uk/pub/databases/gwas/summary_statistics/GCST90200001-GCST90201000/GCST90200163/GCST90200163_buildGRCh38.tsv.gz
GCST90200164	Hexadecenedioate (C16:1-DC) levels	8248	http://ftp.ebi.ac.uk/pub/databases/gwas/summary_statistics/GCST90200001-GCST90201000/GCST90200164/GCST90200164_buildGRCh38.tsv.gz
GCST90200165	Octadecenedioate (C18:1-DC) levels	8267	http://ftp.ebi.ac.uk/pub/databases/gwas/summary_statistics/GCST90200001-GCST90201000/GCST90200165/GCST90200165_buildGRCh38.tsv.gz
GCST90200166	Dihydroferulic acid sulfate levels	5188	http://ftp.ebi.ac.uk/pub/databases/gwas/summary_statistics/GCST90200001-GCST90201000/GCST90200166/GCST90200166_buildGRCh38.tsv.gz
GCST90200167	Glutamine conjugate of C7H12O2 levels	7881	http://ftp.ebi.ac.uk/pub/databases/gwas/summary_statistics/GCST90200001-GCST90201000/GCST90200167/GCST90200167_buildGRCh38.tsv.gz
GCST90200168	Hydroxyasparagine levels	8206	http://ftp.ebi.ac.uk/pub/databases/gwas/summary_statistics/GCST90200001-GCST90201000/GCST90200168/GCST90200168_buildGRCh38.tsv.gz
GCST90200169	Sphingomyelin (d17:1/14:0, d16:1/15:0) levels	8267	http://ftp.ebi.ac.uk/pub/databases/gwas/summary_statistics/GCST90200001-GCST90201000/GCST90200169/GCST90200169_buildGRCh38.tsv.gz
GCST90200170	Octadecadienedioate (C18:2-DC) levels	8231	http://ftp.ebi.ac.uk/pub/databases/gwas/summary_statistics/GCST90200001-GCST90201000/GCST90200170/GCST90200170_buildGRCh38.tsv.gz
GCST90200171	Perfluorooctanoate (PFOA) levels	8199	http://ftp.ebi.ac.uk/pub/databases/gwas/summary_statistics/GCST90200001-GCST90201000/GCST90200171/GCST90200171_buildGRCh38.tsv.gz
GCST90200172	3-carboxy-4-methyl-5-pentyl-2-furanpropionate (3-CMPFP) levels	8234	http://ftp.ebi.ac.uk/pub/databases/gwas/summary_statistics/GCST90200001-GCST90201000/GCST90200172/GCST90200172_buildGRCh38.tsv.gz
GCST90200173	Glutamine conjugate of C6H10O2 (2) levels	8233	http://ftp.ebi.ac.uk/pub/databases/gwas/summary_statistics/GCST90200001-GCST90201000/GCST90200173/GCST90200173_buildGRCh38.tsv.gz
GCST90200174	3-hydroxybutyroylglycine levels	8171	http://ftp.ebi.ac.uk/pub/databases/gwas/summary_statistics/GCST90200001-GCST90201000/GCST90200174/GCST90200174_buildGRCh38.tsv.gz
GCST90200175	Glycine conjugate of C10H14O2 (1) levels	8128	http://ftp.ebi.ac.uk/pub/databases/gwas/summary_statistics/GCST90200001-GCST90201000/GCST90200175/GCST90200175_buildGRCh38.tsv.gz
GCST90200176	Glutamine conjugate of C6H10O2 (1) levels	7980	http://ftp.ebi.ac.uk/pub/databases/gwas/summary_statistics/GCST90200001-GCST90201000/GCST90200176/GCST90200176_buildGRCh38.tsv.gz
GCST90200177	N-methylhydroxyproline levels	6902	http://ftp.ebi.ac.uk/pub/databases/gwas/summary_statistics/GCST90200001-GCST90201000/GCST90200177/GCST90200177_buildGRCh38.tsv.gz
GCST90200178	Glucuronide of C10H18O2 (7) levels	6090	http://ftp.ebi.ac.uk/pub/databases/gwas/summary_statistics/GCST90200001-GCST90201000/GCST90200178/GCST90200178_buildGRCh38.tsv.gz
GCST90200179	Glyco-beta-muricholate levels	7206	http://ftp.ebi.ac.uk/pub/databases/gwas/summary_statistics/GCST90200001-GCST90201000/GCST90200179/GCST90200179_buildGRCh38.tsv.gz
GCST90200180	Glucuronide of C12H22O4 (1) levels	5831	http://ftp.ebi.ac.uk/pub/databases/gwas/summary_statistics/GCST90200001-GCST90201000/GCST90200180/GCST90200180_buildGRCh38.tsv.gz
GCST90200181	N,n,n-trimethyl-alanylproline betaine (tmap) levels	8220	http://ftp.ebi.ac.uk/pub/databases/gwas/summary_statistics/GCST90200001-GCST90201000/GCST90200181/GCST90200181_buildGRCh38.tsv.gz
GCST90200182	Glycine conjugate of C10H12O2 levels	6177	http://ftp.ebi.ac.uk/pub/databases/gwas/summary_statistics/GCST90200001-GCST90201000/GCST90200182/GCST90200182_buildGRCh38.tsv.gz
GCST90200183	N-acetyl-2-aminooctanoate levels	8253	http://ftp.ebi.ac.uk/pub/databases/gwas/summary_statistics/GCST90200001-GCST90201000/GCST90200183/GCST90200183_buildGRCh38.tsv.gz
GCST90200184	3-formylindole levels	8256	http://ftp.ebi.ac.uk/pub/databases/gwas/summary_statistics/GCST90200001-GCST90201000/GCST90200184/GCST90200184_buildGRCh38.tsv.gz
GCST90200185	Gamma-glutamylcitrulline levels	8163	http://ftp.ebi.ac.uk/pub/databases/gwas/summary_statistics/GCST90200001-GCST90201000/GCST90200185/GCST90200185_buildGRCh38.tsv.gz
GCST90200186	8-methoxykynurenate levels	6938	http://ftp.ebi.ac.uk/pub/databases/gwas/summary_statistics/GCST90200001-GCST90201000/GCST90200186/GCST90200186_buildGRCh38.tsv.gz
GCST90200187	Tetradecadienoate (14:2) levels	8255	http://ftp.ebi.ac.uk/pub/databases/gwas/summary_statistics/GCST90200001-GCST90201000/GCST90200187/GCST90200187_buildGRCh38.tsv.gz
GCST90200188	3-amino-2-piperidone levels	8237	http://ftp.ebi.ac.uk/pub/databases/gwas/summary_statistics/GCST90200001-GCST90201000/GCST90200188/GCST90200188_buildGRCh38.tsv.gz
GCST90200189	Glucuronide of piperine metabolite C17H21NO3 (3) levels	6512	http://ftp.ebi.ac.uk/pub/databases/gwas/summary_statistics/GCST90200001-GCST90201000/GCST90200189/GCST90200189_buildGRCh38.tsv.gz
GCST90200190	Dodecadienoate (12:2) levels	8244	http://ftp.ebi.ac.uk/pub/databases/gwas/summary_statistics/GCST90200001-GCST90201000/GCST90200190/GCST90200190_buildGRCh38.tsv.gz
GCST90200191	N-lactoyl tyrosine levels	6389	http://ftp.ebi.ac.uk/pub/databases/gwas/summary_statistics/GCST90200001-GCST90201000/GCST90200191/GCST90200191_buildGRCh38.tsv.gz
GCST90200192	N,N-dimethylalanine levels	8219	http://ftp.ebi.ac.uk/pub/databases/gwas/summary_statistics/GCST90200001-GCST90201000/GCST90200192/GCST90200192_buildGRCh38.tsv.gz
GCST90200193	Ethyl beta-glucopyranoside levels	8152	http://ftp.ebi.ac.uk/pub/databases/gwas/summary_statistics/GCST90200001-GCST90201000/GCST90200193/GCST90200193_buildGRCh38.tsv.gz
GCST90200194	N-lactoyl phenylalanine levels	8223	http://ftp.ebi.ac.uk/pub/databases/gwas/summary_statistics/GCST90200001-GCST90201000/GCST90200194/GCST90200194_buildGRCh38.tsv.gz
GCST90200195	N-acetyl-isoputreanine levels	8236	http://ftp.ebi.ac.uk/pub/databases/gwas/summary_statistics/GCST90200001-GCST90201000/GCST90200195/GCST90200195_buildGRCh38.tsv.gz
GCST90200196	2,2'-Methylenebis(6-tert-butyl-p-cresol) levels	7397	http://ftp.ebi.ac.uk/pub/databases/gwas/summary_statistics/GCST90200001-GCST90201000/GCST90200196/GCST90200196_buildGRCh38.tsv.gz
GCST90200197	N-lactoyl isoleucine levels	7526	http://ftp.ebi.ac.uk/pub/databases/gwas/summary_statistics/GCST90200001-GCST90201000/GCST90200197/GCST90200197_buildGRCh38.tsv.gz
GCST90200198	2-hydroxysebacate levels	7865	http://ftp.ebi.ac.uk/pub/databases/gwas/summary_statistics/GCST90200001-GCST90201000/GCST90200198/GCST90200198_buildGRCh38.tsv.gz
GCST90200199	Ascorbic acid 3-sulfate levels	8186	http://ftp.ebi.ac.uk/pub/databases/gwas/summary_statistics/GCST90200001-GCST90201000/GCST90200199/GCST90200199_buildGRCh38.tsv.gz
GCST90200200	N-lactoyl valine levels	8133	http://ftp.ebi.ac.uk/pub/databases/gwas/summary_statistics/GCST90200001-GCST90201000/GCST90200200/GCST90200200_buildGRCh38.tsv.gz
GCST90200201	6-bromotryptophan levels	8214	http://ftp.ebi.ac.uk/pub/databases/gwas/summary_statistics/GCST90200001-GCST90201000/GCST90200201/GCST90200201_buildGRCh38.tsv.gz
GCST90200202	Delta-CEHC levels	6233	http://ftp.ebi.ac.uk/pub/databases/gwas/summary_statistics/GCST90200001-GCST90201000/GCST90200202/GCST90200202_buildGRCh38.tsv.gz
GCST90200203	Indoleacetoylcarnitine levels	7777	http://ftp.ebi.ac.uk/pub/databases/gwas/summary_statistics/GCST90200001-GCST90201000/GCST90200203/GCST90200203_buildGRCh38.tsv.gz
GCST90200204	N-acetyl leucine levels	7646	http://ftp.ebi.ac.uk/pub/databases/gwas/summary_statistics/GCST90200001-GCST90201000/GCST90200204/GCST90200204_buildGRCh38.tsv.gz
GCST90200205	3-indoleglyoxylic acid levels	7848	http://ftp.ebi.ac.uk/pub/databases/gwas/summary_statistics/GCST90200001-GCST90201000/GCST90200205/GCST90200205_buildGRCh38.tsv.gz
GCST90200206	Sulfate of piperine metabolite C18H21NO3 (1) levels	7021	http://ftp.ebi.ac.uk/pub/databases/gwas/summary_statistics/GCST90200001-GCST90201000/GCST90200206/GCST90200206_buildGRCh38.tsv.gz
GCST90200207	Methyl vanillate sulfate levels	4303	http://ftp.ebi.ac.uk/pub/databases/gwas/summary_statistics/GCST90200001-GCST90201000/GCST90200207/GCST90200207_buildGRCh38.tsv.gz
GCST90200208	Glucuronide of piperine metabolite C17H21NO3 (4) levels	7833	http://ftp.ebi.ac.uk/pub/databases/gwas/summary_statistics/GCST90200001-GCST90201000/GCST90200208/GCST90200208_buildGRCh38.tsv.gz
GCST90200209	Sulfate of piperine metabolite C16H19NO3 (3) levels	7705	http://ftp.ebi.ac.uk/pub/databases/gwas/summary_statistics/GCST90200001-GCST90201000/GCST90200209/GCST90200209_buildGRCh38.tsv.gz
GCST90200210	Sulfate of piperine metabolite C16H19NO3 (2) levels	7950	http://ftp.ebi.ac.uk/pub/databases/gwas/summary_statistics/GCST90200001-GCST90201000/GCST90200210/GCST90200210_buildGRCh38.tsv.gz
GCST90200211	3-hydroxypyridine glucuronide levels	5882	http://ftp.ebi.ac.uk/pub/databases/gwas/summary_statistics/GCST90200001-GCST90201000/GCST90200211/GCST90200211_buildGRCh38.tsv.gz
GCST90200212	Glucuronide of piperine metabolite C17H21NO3 (5) levels	6582	http://ftp.ebi.ac.uk/pub/databases/gwas/summary_statistics/GCST90200001-GCST90201000/GCST90200212/GCST90200212_buildGRCh38.tsv.gz
GCST90200213	2-naphthol sulfate levels	7673	http://ftp.ebi.ac.uk/pub/databases/gwas/summary_statistics/GCST90200001-GCST90201000/GCST90200213/GCST90200213_buildGRCh38.tsv.gz
GCST90200214	11beta-hydroxyandrosterone glucuronide levels	8081	http://ftp.ebi.ac.uk/pub/databases/gwas/summary_statistics/GCST90200001-GCST90201000/GCST90200214/GCST90200214_buildGRCh38.tsv.gz
GCST90200215	4-ethylcatechol sulfate levels	8222	http://ftp.ebi.ac.uk/pub/databases/gwas/summary_statistics/GCST90200001-GCST90201000/GCST90200215/GCST90200215_buildGRCh38.tsv.gz
GCST90200216	Sulfate of piperine metabolite C18H21NO3 (3) levels	7006	http://ftp.ebi.ac.uk/pub/databases/gwas/summary_statistics/GCST90200001-GCST90201000/GCST90200216/GCST90200216_buildGRCh38.tsv.gz
GCST90200217	(2,4 or 2,5)-dimethylphenol sulfate levels	5189	http://ftp.ebi.ac.uk/pub/databases/gwas/summary_statistics/GCST90200001-GCST90201000/GCST90200217/GCST90200217_buildGRCh38.tsv.gz
GCST90200218	11beta-hydroxyetiocholanolone glucuronide levels	7220	http://ftp.ebi.ac.uk/pub/databases/gwas/summary_statistics/GCST90200001-GCST90201000/GCST90200218/GCST90200218_buildGRCh38.tsv.gz
GCST90200219	Cholic acid glucuronide levels	4414	http://ftp.ebi.ac.uk/pub/databases/gwas/summary_statistics/GCST90200001-GCST90201000/GCST90200219/GCST90200219_buildGRCh38.tsv.gz
GCST90200220	4-allylcatechol sulfate levels	8139	http://ftp.ebi.ac.uk/pub/databases/gwas/summary_statistics/GCST90200001-GCST90201000/GCST90200220/GCST90200220_buildGRCh38.tsv.gz
GCST90200221	Glycoursodeoxycholic acid sulfate (1) levels	6622	http://ftp.ebi.ac.uk/pub/databases/gwas/summary_statistics/GCST90200001-GCST90201000/GCST90200221/GCST90200221_buildGRCh38.tsv.gz
GCST90200222	Dihydrocaffeate sulfate (2) levels	6519	http://ftp.ebi.ac.uk/pub/databases/gwas/summary_statistics/GCST90200001-GCST90201000/GCST90200222/GCST90200222_buildGRCh38.tsv.gz
GCST90200223	4-methylhexanoylglutamine levels	5576	http://ftp.ebi.ac.uk/pub/databases/gwas/summary_statistics/GCST90200001-GCST90201000/GCST90200223/GCST90200223_buildGRCh38.tsv.gz
GCST90200224	2-ketocaprylate levels	8240	http://ftp.ebi.ac.uk/pub/databases/gwas/summary_statistics/GCST90200001-GCST90201000/GCST90200224/GCST90200224_buildGRCh38.tsv.gz
GCST90200225	3-hydroxy-2-methylpyridine sulfate levels	7446	http://ftp.ebi.ac.uk/pub/databases/gwas/summary_statistics/GCST90200001-GCST90201000/GCST90200225/GCST90200225_buildGRCh38.tsv.gz
GCST90200226	5-hydroxy-2-methylpyridine sulfate levels	6977	http://ftp.ebi.ac.uk/pub/databases/gwas/summary_statistics/GCST90200001-GCST90201000/GCST90200226/GCST90200226_buildGRCh38.tsv.gz
GCST90200227	3-ethylcatechol sulfate (2) levels	4814	http://ftp.ebi.ac.uk/pub/databases/gwas/summary_statistics/GCST90200001-GCST90201000/GCST90200227/GCST90200227_buildGRCh38.tsv.gz
GCST90200228	3-hydroxyhexanoylcarnitine (1) levels	8227	http://ftp.ebi.ac.uk/pub/databases/gwas/summary_statistics/GCST90200001-GCST90201000/GCST90200228/GCST90200228_buildGRCh38.tsv.gz
GCST90200229	2,6-dihydroxybenzoic acid levels	8269	http://ftp.ebi.ac.uk/pub/databases/gwas/summary_statistics/GCST90200001-GCST90201000/GCST90200229/GCST90200229_buildGRCh38.tsv.gz
GCST90200230	3-ethylcatechol sulfate (1) levels	7062	http://ftp.ebi.ac.uk/pub/databases/gwas/summary_statistics/GCST90200001-GCST90201000/GCST90200230/GCST90200230_buildGRCh38.tsv.gz
GCST90200231	Lithocholate sulfate (1) levels	7891	http://ftp.ebi.ac.uk/pub/databases/gwas/summary_statistics/GCST90200001-GCST90201000/GCST90200231/GCST90200231_buildGRCh38.tsv.gz
GCST90200232	4-acetylcatechol sulfate (1) levels	7565	http://ftp.ebi.ac.uk/pub/databases/gwas/summary_statistics/GCST90200001-GCST90201000/GCST90200232/GCST90200232_buildGRCh38.tsv.gz
GCST90200233	2,3-dihydroxy-5-methylthio-4-pentenoate (dmtpa) levels	8225	http://ftp.ebi.ac.uk/pub/databases/gwas/summary_statistics/GCST90200001-GCST90201000/GCST90200233/GCST90200233_buildGRCh38.tsv.gz
GCST90200234	Picolinoylglycine levels	7862	http://ftp.ebi.ac.uk/pub/databases/gwas/summary_statistics/GCST90200001-GCST90201000/GCST90200234/GCST90200234_buildGRCh38.tsv.gz
GCST90200235	Succinoyltaurine levels	7897	http://ftp.ebi.ac.uk/pub/databases/gwas/summary_statistics/GCST90200001-GCST90201000/GCST90200235/GCST90200235_buildGRCh38.tsv.gz
GCST90200236	Undecenoylcarnitine (C11:1) levels	8253	http://ftp.ebi.ac.uk/pub/databases/gwas/summary_statistics/GCST90200001-GCST90201000/GCST90200236/GCST90200236_buildGRCh38.tsv.gz
GCST90200237	Palmitoyl-sphingosine-phosphoethanolamine (d18:1/16:0) levels	8140	http://ftp.ebi.ac.uk/pub/databases/gwas/summary_statistics/GCST90200001-GCST90201000/GCST90200237/GCST90200237_buildGRCh38.tsv.gz
GCST90200238	Pregnenetriol disulfate levels	8228	http://ftp.ebi.ac.uk/pub/databases/gwas/summary_statistics/GCST90200001-GCST90201000/GCST90200238/GCST90200238_buildGRCh38.tsv.gz
GCST90200239	Tetradecadienedioate (C14:2-DC) levels	7857	http://ftp.ebi.ac.uk/pub/databases/gwas/summary_statistics/GCST90200001-GCST90201000/GCST90200239/GCST90200239_buildGRCh38.tsv.gz
GCST90200240	Hydroxy-N6,N6,N6-trimethyllysine levels	8190	http://ftp.ebi.ac.uk/pub/databases/gwas/summary_statistics/GCST90200001-GCST90201000/GCST90200240/GCST90200240_buildGRCh38.tsv.gz
GCST90200241	Pregnenetriol sulfate levels	8233	http://ftp.ebi.ac.uk/pub/databases/gwas/summary_statistics/GCST90200001-GCST90201000/GCST90200241/GCST90200241_buildGRCh38.tsv.gz
GCST90200242	Taurochenodeoxycholic acid 3-sulfate levels	7157	http://ftp.ebi.ac.uk/pub/databases/gwas/summary_statistics/GCST90200001-GCST90201000/GCST90200242/GCST90200242_buildGRCh38.tsv.gz
GCST90200243	Hydroxypalmitoyl sphingomyelin (d18:1/16:0(OH)) levels	8260	http://ftp.ebi.ac.uk/pub/databases/gwas/summary_statistics/GCST90200001-GCST90201000/GCST90200243/GCST90200243_buildGRCh38.tsv.gz
GCST90200244	5-hydroxymethyl-2-furoylcarnitine levels	4803	http://ftp.ebi.ac.uk/pub/databases/gwas/summary_statistics/GCST90200001-GCST90201000/GCST90200244/GCST90200244_buildGRCh38.tsv.gz
GCST90200245	Eicosenedioate (C20:1-DC) levels	7861	http://ftp.ebi.ac.uk/pub/databases/gwas/summary_statistics/GCST90200001-GCST90201000/GCST90200245/GCST90200245_buildGRCh38.tsv.gz
GCST90200246	3-hydroxydecanoylcarnitine levels	8237	http://ftp.ebi.ac.uk/pub/databases/gwas/summary_statistics/GCST90200001-GCST90201000/GCST90200246/GCST90200246_buildGRCh38.tsv.gz
GCST90200247	Levulinoylcarnitine levels	7197	http://ftp.ebi.ac.uk/pub/databases/gwas/summary_statistics/GCST90200001-GCST90201000/GCST90200247/GCST90200247_buildGRCh38.tsv.gz
GCST90200248	Cis 3,4-methyleneheptanoate levels	8223	http://ftp.ebi.ac.uk/pub/databases/gwas/summary_statistics/GCST90200001-GCST90201000/GCST90200248/GCST90200248_buildGRCh38.tsv.gz
GCST90200249	Branched-chain, straight-chain, or cyclopropyl 12:1 fatty acid levels	8256	http://ftp.ebi.ac.uk/pub/databases/gwas/summary_statistics/GCST90200001-GCST90201000/GCST90200249/GCST90200249_buildGRCh38.tsv.gz
GCST90200250	Deoxycholic acid 12-sulfate levels	7438	http://ftp.ebi.ac.uk/pub/databases/gwas/summary_statistics/GCST90200001-GCST90201000/GCST90200250/GCST90200250_buildGRCh38.tsv.gz
GCST90200251	Branched-chain, straight-chain, or cyclopropyl 10:1 fatty acid (1) levels	8265	http://ftp.ebi.ac.uk/pub/databases/gwas/summary_statistics/GCST90200001-GCST90201000/GCST90200251/GCST90200251_buildGRCh38.tsv.gz
GCST90200252	3,5-dichloro-2,6-dihydroxybenzoic acid levels	8218	http://ftp.ebi.ac.uk/pub/databases/gwas/summary_statistics/GCST90200001-GCST90201000/GCST90200252/GCST90200252_buildGRCh38.tsv.gz
GCST90200253	Vanillic acid glycine levels	7512	http://ftp.ebi.ac.uk/pub/databases/gwas/summary_statistics/GCST90200001-GCST90201000/GCST90200253/GCST90200253_buildGRCh38.tsv.gz
GCST90200254	(S)-a-amino-omega-caprolactam levels	8185	http://ftp.ebi.ac.uk/pub/databases/gwas/summary_statistics/GCST90200001-GCST90201000/GCST90200254/GCST90200254_buildGRCh38.tsv.gz
GCST90200255	3-bromo-5-chloro-2,6-dihydroxybenzoic acid levels	8127	http://ftp.ebi.ac.uk/pub/databases/gwas/summary_statistics/GCST90200001-GCST90201000/GCST90200255/GCST90200255_buildGRCh38.tsv.gz
GCST90200256	Dibutyl sulfosuccinate levels	8099	http://ftp.ebi.ac.uk/pub/databases/gwas/summary_statistics/GCST90200001-GCST90201000/GCST90200256/GCST90200256_buildGRCh38.tsv.gz
GCST90200257	Metabolonic lactone sulfate levels	8203	http://ftp.ebi.ac.uk/pub/databases/gwas/summary_statistics/GCST90200001-GCST90201000/GCST90200257/GCST90200257_buildGRCh38.tsv.gz
GCST90200258	2-hydroxy-4-(methylthio)butanoic acid levels	8255	http://ftp.ebi.ac.uk/pub/databases/gwas/summary_statistics/GCST90200001-GCST90201000/GCST90200258/GCST90200258_buildGRCh38.tsv.gz
GCST90200259	Pentose acid levels	8235	http://ftp.ebi.ac.uk/pub/databases/gwas/summary_statistics/GCST90200001-GCST90201000/GCST90200259/GCST90200259_buildGRCh38.tsv.gz
GCST90200260	Branched chain 14:0 dicarboxylic acid levels	7990	http://ftp.ebi.ac.uk/pub/databases/gwas/summary_statistics/GCST90200001-GCST90201000/GCST90200260/GCST90200260_buildGRCh38.tsv.gz
GCST90200261	S-carboxyethylcysteine levels	8010	http://ftp.ebi.ac.uk/pub/databases/gwas/summary_statistics/GCST90200001-GCST90201000/GCST90200261/GCST90200261_buildGRCh38.tsv.gz
GCST90200262	N-succinyl-phenylalanine levels	6199	http://ftp.ebi.ac.uk/pub/databases/gwas/summary_statistics/GCST90200001-GCST90201000/GCST90200262/GCST90200262_buildGRCh38.tsv.gz
GCST90200263	(2 or 3)-decenoate (10:1n7 or n8) levels	8124	http://ftp.ebi.ac.uk/pub/databases/gwas/summary_statistics/GCST90200001-GCST90201000/GCST90200263/GCST90200263_buildGRCh38.tsv.gz
GCST90200264	Bilirubin degradation product, C17H20N2O5 (2) levels	8254	http://ftp.ebi.ac.uk/pub/databases/gwas/summary_statistics/GCST90200001-GCST90201000/GCST90200264/GCST90200264_buildGRCh38.tsv.gz
GCST90200265	Bilirubin degradation product, C16H18N2O5 (4) levels	8159	http://ftp.ebi.ac.uk/pub/databases/gwas/summary_statistics/GCST90200001-GCST90201000/GCST90200265/GCST90200265_buildGRCh38.tsv.gz
GCST90200266	Cis-3,4-methyleneheptanoylcarnitine levels	8259	http://ftp.ebi.ac.uk/pub/databases/gwas/summary_statistics/GCST90200001-GCST90201000/GCST90200266/GCST90200266_buildGRCh38.tsv.gz
GCST90200267	Tetrahydrocortisol glucuronide levels	8182	http://ftp.ebi.ac.uk/pub/databases/gwas/summary_statistics/GCST90200001-GCST90201000/GCST90200267/GCST90200267_buildGRCh38.tsv.gz
GCST90200268	N-acetyl-2-aminoadipate levels	7606	http://ftp.ebi.ac.uk/pub/databases/gwas/summary_statistics/GCST90200001-GCST90201000/GCST90200268/GCST90200268_buildGRCh38.tsv.gz
GCST90200269	Bilirubin degradation product, C17H20N2O5 (1) levels	8252	http://ftp.ebi.ac.uk/pub/databases/gwas/summary_statistics/GCST90200001-GCST90201000/GCST90200269/GCST90200269_buildGRCh38.tsv.gz
GCST90200270	2-methoxyhydroquinone sulfate (1) levels	7487	http://ftp.ebi.ac.uk/pub/databases/gwas/summary_statistics/GCST90200001-GCST90201000/GCST90200270/GCST90200270_buildGRCh38.tsv.gz
GCST90200271	Bilirubin degradation product, C16H18N2O5 (3) levels	7970	http://ftp.ebi.ac.uk/pub/databases/gwas/summary_statistics/GCST90200001-GCST90201000/GCST90200271/GCST90200271_buildGRCh38.tsv.gz
GCST90200272	3-hydroxyoctanoylcarnitine (1) levels	8245	http://ftp.ebi.ac.uk/pub/databases/gwas/summary_statistics/GCST90200001-GCST90201000/GCST90200272/GCST90200272_buildGRCh38.tsv.gz
GCST90200273	2-methoxyhydroquinone sulfate (2) levels	5778	http://ftp.ebi.ac.uk/pub/databases/gwas/summary_statistics/GCST90200001-GCST90201000/GCST90200273/GCST90200273_buildGRCh38.tsv.gz
GCST90200274	Cis-3,4-methyleneheptanoylglycine levels	8106	http://ftp.ebi.ac.uk/pub/databases/gwas/summary_statistics/GCST90200001-GCST90201000/GCST90200274/GCST90200274_buildGRCh38.tsv.gz
GCST90200275	Bilirubin degradation product, C16H18N2O5 (2) levels	8252	http://ftp.ebi.ac.uk/pub/databases/gwas/summary_statistics/GCST90200001-GCST90201000/GCST90200275/GCST90200275_buildGRCh38.tsv.gz
GCST90200276	2,4-di-tert-butylphenol levels	8251	http://ftp.ebi.ac.uk/pub/databases/gwas/summary_statistics/GCST90200001-GCST90201000/GCST90200276/GCST90200276_buildGRCh38.tsv.gz
GCST90200277	Bilirubin degradation product, C16H18N2O5 (1) levels	7864	http://ftp.ebi.ac.uk/pub/databases/gwas/summary_statistics/GCST90200001-GCST90201000/GCST90200277/GCST90200277_buildGRCh38.tsv.gz
GCST90200278	3-hydroxyoctanoylcarnitine (2) levels	8243	http://ftp.ebi.ac.uk/pub/databases/gwas/summary_statistics/GCST90200001-GCST90201000/GCST90200278/GCST90200278_buildGRCh38.tsv.gz
GCST90200279	Pantothenate levels	8194	http://ftp.ebi.ac.uk/pub/databases/gwas/summary_statistics/GCST90200001-GCST90201000/GCST90200279/GCST90200279_buildGRCh38.tsv.gz
GCST90200280	5-oxoproline levels	8247	http://ftp.ebi.ac.uk/pub/databases/gwas/summary_statistics/GCST90200001-GCST90201000/GCST90200280/GCST90200280_buildGRCh38.tsv.gz
GCST90200281	Phosphoethanolamine levels	8253	http://ftp.ebi.ac.uk/pub/databases/gwas/summary_statistics/GCST90200001-GCST90201000/GCST90200281/GCST90200281_buildGRCh38.tsv.gz
GCST90200282	Picolinate levels	7051	http://ftp.ebi.ac.uk/pub/databases/gwas/summary_statistics/GCST90200001-GCST90201000/GCST90200282/GCST90200282_buildGRCh38.tsv.gz
GCST90200283	3-ureidopropionate levels	7543	http://ftp.ebi.ac.uk/pub/databases/gwas/summary_statistics/GCST90200001-GCST90201000/GCST90200283/GCST90200283_buildGRCh38.tsv.gz
GCST90200284	Erucate (22:1n9) levels	8208	http://ftp.ebi.ac.uk/pub/databases/gwas/summary_statistics/GCST90200001-GCST90201000/GCST90200284/GCST90200284_buildGRCh38.tsv.gz
GCST90200285	Eicosenedioate (C20:1-DC) levels	8166	http://ftp.ebi.ac.uk/pub/databases/gwas/summary_statistics/GCST90200001-GCST90201000/GCST90200285/GCST90200285_buildGRCh38.tsv.gz
GCST90200286	Allantoin levels	8252	http://ftp.ebi.ac.uk/pub/databases/gwas/summary_statistics/GCST90200001-GCST90201000/GCST90200286/GCST90200286_buildGRCh38.tsv.gz
GCST90200287	N-acetylvaline levels	8218	http://ftp.ebi.ac.uk/pub/databases/gwas/summary_statistics/GCST90200001-GCST90201000/GCST90200287/GCST90200287_buildGRCh38.tsv.gz
GCST90200288	N-acetylleucine levels	7905	http://ftp.ebi.ac.uk/pub/databases/gwas/summary_statistics/GCST90200001-GCST90201000/GCST90200288/GCST90200288_buildGRCh38.tsv.gz
GCST90200289	N-acetylmethionine levels	7993	http://ftp.ebi.ac.uk/pub/databases/gwas/summary_statistics/GCST90200001-GCST90201000/GCST90200289/GCST90200289_buildGRCh38.tsv.gz
GCST90200290	Glycerate levels	8222	http://ftp.ebi.ac.uk/pub/databases/gwas/summary_statistics/GCST90200001-GCST90201000/GCST90200290/GCST90200290_buildGRCh38.tsv.gz
GCST90200291	Sarcosine levels	8223	http://ftp.ebi.ac.uk/pub/databases/gwas/summary_statistics/GCST90200001-GCST90201000/GCST90200291/GCST90200291_buildGRCh38.tsv.gz
GCST90200292	Trans-4-hydroxyproline levels	8252	http://ftp.ebi.ac.uk/pub/databases/gwas/summary_statistics/GCST90200001-GCST90201000/GCST90200292/GCST90200292_buildGRCh38.tsv.gz
GCST90200293	Thyroxine levels	8262	http://ftp.ebi.ac.uk/pub/databases/gwas/summary_statistics/GCST90200001-GCST90201000/GCST90200293/GCST90200293_buildGRCh38.tsv.gz
GCST90200294	Pipecolate levels	8161	http://ftp.ebi.ac.uk/pub/databases/gwas/summary_statistics/GCST90200001-GCST90201000/GCST90200294/GCST90200294_buildGRCh38.tsv.gz
GCST90200295	Gamma-glutamyltyrosine levels	8221	http://ftp.ebi.ac.uk/pub/databases/gwas/summary_statistics/GCST90200001-GCST90201000/GCST90200295/GCST90200295_buildGRCh38.tsv.gz
GCST90200296	Methyl indole-3-acetate levels	7032	http://ftp.ebi.ac.uk/pub/databases/gwas/summary_statistics/GCST90200001-GCST90201000/GCST90200296/GCST90200296_buildGRCh38.tsv.gz
GCST90200297	Ursodeoxycholate levels	6206	http://ftp.ebi.ac.uk/pub/databases/gwas/summary_statistics/GCST90200001-GCST90201000/GCST90200297/GCST90200297_buildGRCh38.tsv.gz
GCST90200298	3-hydroxy-3-methylglutarate levels	8073	http://ftp.ebi.ac.uk/pub/databases/gwas/summary_statistics/GCST90200001-GCST90201000/GCST90200298/GCST90200298_buildGRCh38.tsv.gz
GCST90200299	Oleoyl ethanolamide levels	8243	http://ftp.ebi.ac.uk/pub/databases/gwas/summary_statistics/GCST90200001-GCST90201000/GCST90200299/GCST90200299_buildGRCh38.tsv.gz
GCST90200300	4-hydroxyphenylpyruvate levels	7813	http://ftp.ebi.ac.uk/pub/databases/gwas/summary_statistics/GCST90200001-GCST90201000/GCST90200300/GCST90200300_buildGRCh38.tsv.gz
GCST90200301	Gamma-glutamylglutamine levels	8217	http://ftp.ebi.ac.uk/pub/databases/gwas/summary_statistics/GCST90200001-GCST90201000/GCST90200301/GCST90200301_buildGRCh38.tsv.gz
GCST90200302	Alpha-tocopherol levels	8192	http://ftp.ebi.ac.uk/pub/databases/gwas/summary_statistics/GCST90200001-GCST90201000/GCST90200302/GCST90200302_buildGRCh38.tsv.gz
GCST90200303	N-acetyl-L-alanine levels	8220	http://ftp.ebi.ac.uk/pub/databases/gwas/summary_statistics/GCST90200001-GCST90201000/GCST90200303/GCST90200303_buildGRCh38.tsv.gz
GCST90200304	Citrate levels	8260	http://ftp.ebi.ac.uk/pub/databases/gwas/summary_statistics/GCST90200001-GCST90201000/GCST90200304/GCST90200304_buildGRCh38.tsv.gz
GCST90200305	2-aminobutyrate levels	8242	http://ftp.ebi.ac.uk/pub/databases/gwas/summary_statistics/GCST90200001-GCST90201000/GCST90200305/GCST90200305_buildGRCh38.tsv.gz
GCST90200306	Butyrate/isobutyrate (4:0) levels	8004	http://ftp.ebi.ac.uk/pub/databases/gwas/summary_statistics/GCST90200001-GCST90201000/GCST90200306/GCST90200306_buildGRCh38.tsv.gz
GCST90200307	Urate levels	8264	http://ftp.ebi.ac.uk/pub/databases/gwas/summary_statistics/GCST90200001-GCST90201000/GCST90200307/GCST90200307_buildGRCh38.tsv.gz
GCST90200308	3-hydroxyisobutyrate levels	8177	http://ftp.ebi.ac.uk/pub/databases/gwas/summary_statistics/GCST90200001-GCST90201000/GCST90200308/GCST90200308_buildGRCh38.tsv.gz
GCST90200309	Vanillylmandelate (VMA) levels	8216	http://ftp.ebi.ac.uk/pub/databases/gwas/summary_statistics/GCST90200001-GCST90201000/GCST90200309/GCST90200309_buildGRCh38.tsv.gz
GCST90200310	3-aminoisobutyrate levels	8265	http://ftp.ebi.ac.uk/pub/databases/gwas/summary_statistics/GCST90200001-GCST90201000/GCST90200310/GCST90200310_buildGRCh38.tsv.gz
GCST90200311	4-acetamidobutanoate levels	8154	http://ftp.ebi.ac.uk/pub/databases/gwas/summary_statistics/GCST90200001-GCST90201000/GCST90200311/GCST90200311_buildGRCh38.tsv.gz
GCST90200312	2-hydroxystearate levels	8241	http://ftp.ebi.ac.uk/pub/databases/gwas/summary_statistics/GCST90200001-GCST90201000/GCST90200312/GCST90200312_buildGRCh38.tsv.gz
GCST90200313	N1-methyladenosine levels	8247	http://ftp.ebi.ac.uk/pub/databases/gwas/summary_statistics/GCST90200001-GCST90201000/GCST90200313/GCST90200313_buildGRCh38.tsv.gz
GCST90200314	N-acetylneuraminate levels	8200	http://ftp.ebi.ac.uk/pub/databases/gwas/summary_statistics/GCST90200001-GCST90201000/GCST90200314/GCST90200314_buildGRCh38.tsv.gz
GCST90200315	Gamma-glutamylhistidine levels	8220	http://ftp.ebi.ac.uk/pub/databases/gwas/summary_statistics/GCST90200001-GCST90201000/GCST90200315/GCST90200315_buildGRCh38.tsv.gz
GCST90200316	N-acetylglucosaminylasparagine levels	8144	http://ftp.ebi.ac.uk/pub/databases/gwas/summary_statistics/GCST90200001-GCST90201000/GCST90200316/GCST90200316_buildGRCh38.tsv.gz
GCST90200317	Homovanillate (hva) levels	6320	http://ftp.ebi.ac.uk/pub/databases/gwas/summary_statistics/GCST90200001-GCST90201000/GCST90200317/GCST90200317_buildGRCh38.tsv.gz
GCST90200318	Acetoacetate levels	6883	http://ftp.ebi.ac.uk/pub/databases/gwas/summary_statistics/GCST90200001-GCST90201000/GCST90200318/GCST90200318_buildGRCh38.tsv.gz
GCST90200319	Cys-gly, oxidized levels	8256	http://ftp.ebi.ac.uk/pub/databases/gwas/summary_statistics/GCST90200001-GCST90201000/GCST90200319/GCST90200319_buildGRCh38.tsv.gz
GCST90200320	Dihomo-linoleate (20:2n6) levels	8284	http://ftp.ebi.ac.uk/pub/databases/gwas/summary_statistics/GCST90200001-GCST90201000/GCST90200320/GCST90200320_buildGRCh38.tsv.gz
GCST90200321	Cholate levels	7892	http://ftp.ebi.ac.uk/pub/databases/gwas/summary_statistics/GCST90200001-GCST90201000/GCST90200321/GCST90200321_buildGRCh38.tsv.gz
GCST90200322	Beta-hydroxyisovalerate levels	8201	http://ftp.ebi.ac.uk/pub/databases/gwas/summary_statistics/GCST90200001-GCST90201000/GCST90200322/GCST90200322_buildGRCh38.tsv.gz
GCST90200323	Creatine levels	8285	http://ftp.ebi.ac.uk/pub/databases/gwas/summary_statistics/GCST90200001-GCST90201000/GCST90200323/GCST90200323_buildGRCh38.tsv.gz
GCST90200324	Anthranilate levels	5773	http://ftp.ebi.ac.uk/pub/databases/gwas/summary_statistics/GCST90200001-GCST90201000/GCST90200324/GCST90200324_buildGRCh38.tsv.gz
GCST90200325	Glycerol levels	8285	http://ftp.ebi.ac.uk/pub/databases/gwas/summary_statistics/GCST90200001-GCST90201000/GCST90200325/GCST90200325_buildGRCh38.tsv.gz
GCST90200326	Gamma-glutamylleucine levels	8041	http://ftp.ebi.ac.uk/pub/databases/gwas/summary_statistics/GCST90200001-GCST90201000/GCST90200326/GCST90200326_buildGRCh38.tsv.gz
GCST90200327	Choline levels	8262	http://ftp.ebi.ac.uk/pub/databases/gwas/summary_statistics/GCST90200001-GCST90201000/GCST90200327/GCST90200327_buildGRCh38.tsv.gz
GCST90200328	3-methoxytyrosine levels	8258	http://ftp.ebi.ac.uk/pub/databases/gwas/summary_statistics/GCST90200001-GCST90201000/GCST90200328/GCST90200328_buildGRCh38.tsv.gz
GCST90200329	3-phosphoglycerate levels	8196	http://ftp.ebi.ac.uk/pub/databases/gwas/summary_statistics/GCST90200001-GCST90201000/GCST90200329/GCST90200329_buildGRCh38.tsv.gz
GCST90200330	1-palmitoyl-2-linoleoyl-gpc (16:0/18:2) levels	8230	http://ftp.ebi.ac.uk/pub/databases/gwas/summary_statistics/GCST90200001-GCST90201000/GCST90200330/GCST90200330_buildGRCh38.tsv.gz
GCST90200331	1-palmitoyl-2-oleoyl-GPE (16:0/18:1) levels	8262	http://ftp.ebi.ac.uk/pub/databases/gwas/summary_statistics/GCST90200001-GCST90201000/GCST90200331/GCST90200331_buildGRCh38.tsv.gz
GCST90200332	1-palmitoyl-2-linoleoyl-GPI (16:0/18:2) levels	8115	http://ftp.ebi.ac.uk/pub/databases/gwas/summary_statistics/GCST90200001-GCST90201000/GCST90200332/GCST90200332_buildGRCh38.tsv.gz
GCST90200333	Taurocholic acid levels	7743	http://ftp.ebi.ac.uk/pub/databases/gwas/summary_statistics/GCST90200001-GCST90201000/GCST90200333/GCST90200333_buildGRCh38.tsv.gz
GCST90200334	Taurodeoxycholate levels	7287	http://ftp.ebi.ac.uk/pub/databases/gwas/summary_statistics/GCST90200001-GCST90201000/GCST90200334/GCST90200334_buildGRCh38.tsv.gz
GCST90200335	Stearoyl sphingomyelin (d18:1/18:0) levels	8258	http://ftp.ebi.ac.uk/pub/databases/gwas/summary_statistics/GCST90200001-GCST90201000/GCST90200335/GCST90200335_buildGRCh38.tsv.gz
GCST90200336	Ceramide (d18:1/16:0) levels	8266	http://ftp.ebi.ac.uk/pub/databases/gwas/summary_statistics/GCST90200001-GCST90201000/GCST90200336/GCST90200336_buildGRCh38.tsv.gz
GCST90200337	Taurochenodeoxycholate levels	8048	http://ftp.ebi.ac.uk/pub/databases/gwas/summary_statistics/GCST90200001-GCST90201000/GCST90200337/GCST90200337_buildGRCh38.tsv.gz
GCST90200338	4-hydroxyphenylacetate levels	7906	http://ftp.ebi.ac.uk/pub/databases/gwas/summary_statistics/GCST90200001-GCST90201000/GCST90200338/GCST90200338_buildGRCh38.tsv.gz
GCST90200339	5,6-dihydrothymine levels	8219	http://ftp.ebi.ac.uk/pub/databases/gwas/summary_statistics/GCST90200001-GCST90201000/GCST90200339/GCST90200339_buildGRCh38.tsv.gz
GCST90200340	1-palmitoyl-2-oleoyl-gpc (16:0/18:1) levels	8249	http://ftp.ebi.ac.uk/pub/databases/gwas/summary_statistics/GCST90200001-GCST90201000/GCST90200340/GCST90200340_buildGRCh38.tsv.gz
GCST90200341	N-stearoyl-sphingosine (d18:1/18:0) levels	8254	http://ftp.ebi.ac.uk/pub/databases/gwas/summary_statistics/GCST90200001-GCST90201000/GCST90200341/GCST90200341_buildGRCh38.tsv.gz
GCST90200342	Glycochenodeoxycholate levels	8164	http://ftp.ebi.ac.uk/pub/databases/gwas/summary_statistics/GCST90200001-GCST90201000/GCST90200342/GCST90200342_buildGRCh38.tsv.gz
GCST90200343	N-formylmethionine levels	8235	http://ftp.ebi.ac.uk/pub/databases/gwas/summary_statistics/GCST90200001-GCST90201000/GCST90200343/GCST90200343_buildGRCh38.tsv.gz
GCST90200344	N6,n6,n6-trimethyllysine levels	8180	http://ftp.ebi.ac.uk/pub/databases/gwas/summary_statistics/GCST90200001-GCST90201000/GCST90200344/GCST90200344_buildGRCh38.tsv.gz
GCST90200345	S-adenosylhomocysteine (SAH) levels	6142	http://ftp.ebi.ac.uk/pub/databases/gwas/summary_statistics/GCST90200001-GCST90201000/GCST90200345/GCST90200345_buildGRCh38.tsv.gz
GCST90200346	4-acetaminophen sulfate levels	4197	http://ftp.ebi.ac.uk/pub/databases/gwas/summary_statistics/GCST90200001-GCST90201000/GCST90200346/GCST90200346_buildGRCh38.tsv.gz
GCST90200347	2-hydroxyhippurate (salicylurate) levels	8244	http://ftp.ebi.ac.uk/pub/databases/gwas/summary_statistics/GCST90200001-GCST90201000/GCST90200347/GCST90200347_buildGRCh38.tsv.gz
GCST90200348	Quinolinate levels	8203	http://ftp.ebi.ac.uk/pub/databases/gwas/summary_statistics/GCST90200001-GCST90201000/GCST90200348/GCST90200348_buildGRCh38.tsv.gz
GCST90200349	Eicosapentaenoate (EPA; 20:5n3) levels	8257	http://ftp.ebi.ac.uk/pub/databases/gwas/summary_statistics/GCST90200001-GCST90201000/GCST90200349/GCST90200349_buildGRCh38.tsv.gz
GCST90200350	Laurate (12:0) levels	8226	http://ftp.ebi.ac.uk/pub/databases/gwas/summary_statistics/GCST90200001-GCST90201000/GCST90200350/GCST90200350_buildGRCh38.tsv.gz
GCST90200351	N-acetylputrescine levels	8243	http://ftp.ebi.ac.uk/pub/databases/gwas/summary_statistics/GCST90200001-GCST90201000/GCST90200351/GCST90200351_buildGRCh38.tsv.gz
GCST90200352	Methylsuccinate levels	7965	http://ftp.ebi.ac.uk/pub/databases/gwas/summary_statistics/GCST90200001-GCST90201000/GCST90200352/GCST90200352_buildGRCh38.tsv.gz
GCST90200353	9,10-DiHOME levels	7557	http://ftp.ebi.ac.uk/pub/databases/gwas/summary_statistics/GCST90200001-GCST90201000/GCST90200353/GCST90200353_buildGRCh38.tsv.gz
GCST90200354	Linoleate (18:2n6) levels	8260	http://ftp.ebi.ac.uk/pub/databases/gwas/summary_statistics/GCST90200001-GCST90201000/GCST90200354/GCST90200354_buildGRCh38.tsv.gz
GCST90200355	Adenosine 5'-diphosphate (ADP) levels	4607	http://ftp.ebi.ac.uk/pub/databases/gwas/summary_statistics/GCST90200001-GCST90201000/GCST90200355/GCST90200355_buildGRCh38.tsv.gz
GCST90200356	Adenosine 5'-monophosphate (AMP) levels	8218	http://ftp.ebi.ac.uk/pub/databases/gwas/summary_statistics/GCST90200001-GCST90201000/GCST90200356/GCST90200356_buildGRCh38.tsv.gz
GCST90200357	Adenosine 3',5'-cyclic monophosphate (camp) levels	6756	http://ftp.ebi.ac.uk/pub/databases/gwas/summary_statistics/GCST90200001-GCST90201000/GCST90200357/GCST90200357_buildGRCh38.tsv.gz
GCST90200358	Arachidonate (20:4n6) levels	8272	http://ftp.ebi.ac.uk/pub/databases/gwas/summary_statistics/GCST90200001-GCST90201000/GCST90200358/GCST90200358_buildGRCh38.tsv.gz
GCST90200359	5-methylthioadenosine (mta) levels	8210	http://ftp.ebi.ac.uk/pub/databases/gwas/summary_statistics/GCST90200001-GCST90201000/GCST90200359/GCST90200359_buildGRCh38.tsv.gz
GCST90200360	Cortisone levels	8153	http://ftp.ebi.ac.uk/pub/databases/gwas/summary_statistics/GCST90200001-GCST90201000/GCST90200360/GCST90200360_buildGRCh38.tsv.gz
GCST90200361	Beta-alanine levels	8114	http://ftp.ebi.ac.uk/pub/databases/gwas/summary_statistics/GCST90200001-GCST90201000/GCST90200361/GCST90200361_buildGRCh38.tsv.gz
GCST90200362	Succinate levels	7943	http://ftp.ebi.ac.uk/pub/databases/gwas/summary_statistics/GCST90200001-GCST90201000/GCST90200362/GCST90200362_buildGRCh38.tsv.gz
GCST90200363	Phosphocholine levels	8245	http://ftp.ebi.ac.uk/pub/databases/gwas/summary_statistics/GCST90200001-GCST90201000/GCST90200363/GCST90200363_buildGRCh38.tsv.gz
GCST90200364	Cysteinylglycine levels	8214	http://ftp.ebi.ac.uk/pub/databases/gwas/summary_statistics/GCST90200001-GCST90201000/GCST90200364/GCST90200364_buildGRCh38.tsv.gz
GCST90200365	Phenylpyruvate levels	8241	http://ftp.ebi.ac.uk/pub/databases/gwas/summary_statistics/GCST90200001-GCST90201000/GCST90200365/GCST90200365_buildGRCh38.tsv.gz
GCST90200366	Creatinine levels	8239	http://ftp.ebi.ac.uk/pub/databases/gwas/summary_statistics/GCST90200001-GCST90201000/GCST90200366/GCST90200366_buildGRCh38.tsv.gz
GCST90200367	3-Hydroxybutyrate levels	8292	http://ftp.ebi.ac.uk/pub/databases/gwas/summary_statistics/GCST90200001-GCST90201000/GCST90200367/GCST90200367_buildGRCh38.tsv.gz
GCST90200368	Cholesterol levels	8258	http://ftp.ebi.ac.uk/pub/databases/gwas/summary_statistics/GCST90200001-GCST90201000/GCST90200368/GCST90200368_buildGRCh38.tsv.gz
GCST90200369	2-hydroxyphenylacetate levels	7564	http://ftp.ebi.ac.uk/pub/databases/gwas/summary_statistics/GCST90200001-GCST90201000/GCST90200369/GCST90200369_buildGRCh38.tsv.gz
GCST90200370	Aspartate levels	8253	http://ftp.ebi.ac.uk/pub/databases/gwas/summary_statistics/GCST90200001-GCST90201000/GCST90200370/GCST90200370_buildGRCh38.tsv.gz
GCST90200371	3-(4-hydroxyphenyl)lactate levels	8259	http://ftp.ebi.ac.uk/pub/databases/gwas/summary_statistics/GCST90200001-GCST90201000/GCST90200371/GCST90200371_buildGRCh38.tsv.gz
GCST90200372	Arginine levels	8237	http://ftp.ebi.ac.uk/pub/databases/gwas/summary_statistics/GCST90200001-GCST90201000/GCST90200372/GCST90200372_buildGRCh38.tsv.gz
GCST90200373	Gluconate levels	8106	http://ftp.ebi.ac.uk/pub/databases/gwas/summary_statistics/GCST90200001-GCST90201000/GCST90200373/GCST90200373_buildGRCh38.tsv.gz
GCST90200374	Sphinganine levels	7429	http://ftp.ebi.ac.uk/pub/databases/gwas/summary_statistics/GCST90200001-GCST90201000/GCST90200374/GCST90200374_buildGRCh38.tsv.gz
GCST90200375	Gamma-glutamylglutamate levels	8244	http://ftp.ebi.ac.uk/pub/databases/gwas/summary_statistics/GCST90200001-GCST90201000/GCST90200375/GCST90200375_buildGRCh38.tsv.gz
GCST90200376	Flavin adenine dinucleotide (FAD) levels	6257	http://ftp.ebi.ac.uk/pub/databases/gwas/summary_statistics/GCST90200001-GCST90201000/GCST90200376/GCST90200376_buildGRCh38.tsv.gz
GCST90200377	Histidine levels	8223	http://ftp.ebi.ac.uk/pub/databases/gwas/summary_statistics/GCST90200001-GCST90201000/GCST90200377/GCST90200377_buildGRCh38.tsv.gz
GCST90200378	Cortisol levels (plasma)	8193	http://ftp.ebi.ac.uk/pub/databases/gwas/summary_statistics/GCST90200001-GCST90201000/GCST90200378/GCST90200378_buildGRCh38.tsv.gz
GCST90200379	Hypotaurine levels	8212	http://ftp.ebi.ac.uk/pub/databases/gwas/summary_statistics/GCST90200001-GCST90201000/GCST90200379/GCST90200379_buildGRCh38.tsv.gz
GCST90200380	Glutarate (C5-DC) levels	7757	http://ftp.ebi.ac.uk/pub/databases/gwas/summary_statistics/GCST90200001-GCST90201000/GCST90200380/GCST90200380_buildGRCh38.tsv.gz
GCST90200381	S-1-pyrroline-5-carboxylate levels	8232	http://ftp.ebi.ac.uk/pub/databases/gwas/summary_statistics/GCST90200001-GCST90201000/GCST90200381/GCST90200381_buildGRCh38.tsv.gz
GCST90200382	Cystine levels	8177	http://ftp.ebi.ac.uk/pub/databases/gwas/summary_statistics/GCST90200001-GCST90201000/GCST90200382/GCST90200382_buildGRCh38.tsv.gz
GCST90200383	Cystathionine levels	8014	http://ftp.ebi.ac.uk/pub/databases/gwas/summary_statistics/GCST90200001-GCST90201000/GCST90200383/GCST90200383_buildGRCh38.tsv.gz
GCST90200384	Guanidinoacetate levels	8238	http://ftp.ebi.ac.uk/pub/databases/gwas/summary_statistics/GCST90200001-GCST90201000/GCST90200384/GCST90200384_buildGRCh38.tsv.gz
GCST90200385	Sphingosine levels	7982	http://ftp.ebi.ac.uk/pub/databases/gwas/summary_statistics/GCST90200001-GCST90201000/GCST90200385/GCST90200385_buildGRCh38.tsv.gz
GCST90200386	Deoxycholate levels	7649	http://ftp.ebi.ac.uk/pub/databases/gwas/summary_statistics/GCST90200001-GCST90201000/GCST90200386/GCST90200386_buildGRCh38.tsv.gz
GCST90200387	Glycocholate levels	8247	http://ftp.ebi.ac.uk/pub/databases/gwas/summary_statistics/GCST90200001-GCST90201000/GCST90200387/GCST90200387_buildGRCh38.tsv.gz
GCST90200388	Palmitoleate (16:1n7) levels	8290	http://ftp.ebi.ac.uk/pub/databases/gwas/summary_statistics/GCST90200001-GCST90201000/GCST90200388/GCST90200388_buildGRCh38.tsv.gz
GCST90200389	Leucine levels	8252	http://ftp.ebi.ac.uk/pub/databases/gwas/summary_statistics/GCST90200001-GCST90201000/GCST90200389/GCST90200389_buildGRCh38.tsv.gz
GCST90200390	Stearate (18:0) levels	8272	http://ftp.ebi.ac.uk/pub/databases/gwas/summary_statistics/GCST90200001-GCST90201000/GCST90200390/GCST90200390_buildGRCh38.tsv.gz
GCST90200391	Methionine levels	8222	http://ftp.ebi.ac.uk/pub/databases/gwas/summary_statistics/GCST90200001-GCST90201000/GCST90200391/GCST90200391_buildGRCh38.tsv.gz
GCST90200392	Orotate levels	8128	http://ftp.ebi.ac.uk/pub/databases/gwas/summary_statistics/GCST90200001-GCST90201000/GCST90200392/GCST90200392_buildGRCh38.tsv.gz
GCST90200393	Phosphate levels (UKB data field 30810)	8247	http://ftp.ebi.ac.uk/pub/databases/gwas/summary_statistics/GCST90200001-GCST90201000/GCST90200393/GCST90200393_buildGRCh38.tsv.gz
GCST90200394	Inosine levels	4940	http://ftp.ebi.ac.uk/pub/databases/gwas/summary_statistics/GCST90200001-GCST90201000/GCST90200394/GCST90200394_buildGRCh38.tsv.gz
GCST90200395	Inosine 5'-monophosphate (IMP) levels	4639	http://ftp.ebi.ac.uk/pub/databases/gwas/summary_statistics/GCST90200001-GCST90201000/GCST90200395/GCST90200395_buildGRCh38.tsv.gz
GCST90200396	Phenylalanine levels	8228	http://ftp.ebi.ac.uk/pub/databases/gwas/summary_statistics/GCST90200001-GCST90201000/GCST90200396/GCST90200396_buildGRCh38.tsv.gz
GCST90200397	Palmitate (16:0) levels	8269	http://ftp.ebi.ac.uk/pub/databases/gwas/summary_statistics/GCST90200001-GCST90201000/GCST90200397/GCST90200397_buildGRCh38.tsv.gz
GCST90200398	Malate levels	8187	http://ftp.ebi.ac.uk/pub/databases/gwas/summary_statistics/GCST90200001-GCST90201000/GCST90200398/GCST90200398_buildGRCh38.tsv.gz
GCST90200399	Isoleucine levels	8255	http://ftp.ebi.ac.uk/pub/databases/gwas/summary_statistics/GCST90200001-GCST90201000/GCST90200399/GCST90200399_buildGRCh38.tsv.gz
GCST90200400	Nicotinamide levels	8110	http://ftp.ebi.ac.uk/pub/databases/gwas/summary_statistics/GCST90200001-GCST90201000/GCST90200400/GCST90200400_buildGRCh38.tsv.gz
GCST90200401	Myo-inositol levels	8193	http://ftp.ebi.ac.uk/pub/databases/gwas/summary_statistics/GCST90200001-GCST90201000/GCST90200401/GCST90200401_buildGRCh38.tsv.gz
GCST90200402	Lysine levels	8250	http://ftp.ebi.ac.uk/pub/databases/gwas/summary_statistics/GCST90200001-GCST90201000/GCST90200402/GCST90200402_buildGRCh38.tsv.gz
GCST90200403	Citrulline levels	8157	http://ftp.ebi.ac.uk/pub/databases/gwas/summary_statistics/GCST90200001-GCST90201000/GCST90200403/GCST90200403_buildGRCh38.tsv.gz
GCST90200404	Ornithine levels	8255	http://ftp.ebi.ac.uk/pub/databases/gwas/summary_statistics/GCST90200001-GCST90201000/GCST90200404/GCST90200404_buildGRCh38.tsv.gz
GCST90200405	Retinol (Vitamin A) levels	8247	http://ftp.ebi.ac.uk/pub/databases/gwas/summary_statistics/GCST90200001-GCST90201000/GCST90200405/GCST90200405_buildGRCh38.tsv.gz
GCST90200406	1-methylnicotinamide levels	8194	http://ftp.ebi.ac.uk/pub/databases/gwas/summary_statistics/GCST90200001-GCST90201000/GCST90200406/GCST90200406_buildGRCh38.tsv.gz
GCST90200407	Uridine levels	8253	http://ftp.ebi.ac.uk/pub/databases/gwas/summary_statistics/GCST90200001-GCST90201000/GCST90200407/GCST90200407_buildGRCh38.tsv.gz
GCST90200408	Plasma lactate levels	8217	http://ftp.ebi.ac.uk/pub/databases/gwas/summary_statistics/GCST90200001-GCST90201000/GCST90200408/GCST90200408_buildGRCh38.tsv.gz
GCST90200409	Pristanate levels	6497	http://ftp.ebi.ac.uk/pub/databases/gwas/summary_statistics/GCST90200001-GCST90201000/GCST90200409/GCST90200409_buildGRCh38.tsv.gz
GCST90200410	Phytanate levels	8223	http://ftp.ebi.ac.uk/pub/databases/gwas/summary_statistics/GCST90200001-GCST90201000/GCST90200410/GCST90200410_buildGRCh38.tsv.gz
GCST90200411	Plasma free proline levels	8257	http://ftp.ebi.ac.uk/pub/databases/gwas/summary_statistics/GCST90200001-GCST90201000/GCST90200411/GCST90200411_buildGRCh38.tsv.gz
GCST90200412	Glutamate levels	8287	http://ftp.ebi.ac.uk/pub/databases/gwas/summary_statistics/GCST90200001-GCST90201000/GCST90200412/GCST90200412_buildGRCh38.tsv.gz
GCST90200413	2'-deoxyuridine levels	7915	http://ftp.ebi.ac.uk/pub/databases/gwas/summary_statistics/GCST90200001-GCST90201000/GCST90200413/GCST90200413_buildGRCh38.tsv.gz
GCST90200414	Myristate (14:0) levels	8282	http://ftp.ebi.ac.uk/pub/databases/gwas/summary_statistics/GCST90200001-GCST90201000/GCST90200414/GCST90200414_buildGRCh38.tsv.gz
GCST90200415	Serine levels	8271	http://ftp.ebi.ac.uk/pub/databases/gwas/summary_statistics/GCST90200001-GCST90201000/GCST90200415/GCST90200415_buildGRCh38.tsv.gz
GCST90200416	Trans-urocanate levels	8198	http://ftp.ebi.ac.uk/pub/databases/gwas/summary_statistics/GCST90200001-GCST90201000/GCST90200416/GCST90200416_buildGRCh38.tsv.gz
GCST90200417	Urea levels	8238	http://ftp.ebi.ac.uk/pub/databases/gwas/summary_statistics/GCST90200001-GCST90201000/GCST90200417/GCST90200417_buildGRCh38.tsv.gz
GCST90200418	Pyridoxal levels	8021	http://ftp.ebi.ac.uk/pub/databases/gwas/summary_statistics/GCST90200001-GCST90201000/GCST90200418/GCST90200418_buildGRCh38.tsv.gz
GCST90200419	Glutamine levels	8253	http://ftp.ebi.ac.uk/pub/databases/gwas/summary_statistics/GCST90200001-GCST90201000/GCST90200419/GCST90200419_buildGRCh38.tsv.gz
GCST90200420	Taurine levels	8219	http://ftp.ebi.ac.uk/pub/databases/gwas/summary_statistics/GCST90200001-GCST90201000/GCST90200420/GCST90200420_buildGRCh38.tsv.gz
GCST90200421	Salicylate levels	8191	http://ftp.ebi.ac.uk/pub/databases/gwas/summary_statistics/GCST90200001-GCST90201000/GCST90200421/GCST90200421_buildGRCh38.tsv.gz
GCST90200422	Serotonin levels	7498	http://ftp.ebi.ac.uk/pub/databases/gwas/summary_statistics/GCST90200001-GCST90201000/GCST90200422/GCST90200422_buildGRCh38.tsv.gz
GCST90200423	Spermidine levels	7348	http://ftp.ebi.ac.uk/pub/databases/gwas/summary_statistics/GCST90200001-GCST90201000/GCST90200423/GCST90200423_buildGRCh38.tsv.gz
GCST90200424	Dimethylglycine levels	8224	http://ftp.ebi.ac.uk/pub/databases/gwas/summary_statistics/GCST90200001-GCST90201000/GCST90200424/GCST90200424_buildGRCh38.tsv.gz
GCST90200425	Betaine levels	8232	http://ftp.ebi.ac.uk/pub/databases/gwas/summary_statistics/GCST90200001-GCST90201000/GCST90200425/GCST90200425_buildGRCh38.tsv.gz
GCST90200426	Xylose levels	6822	http://ftp.ebi.ac.uk/pub/databases/gwas/summary_statistics/GCST90200001-GCST90201000/GCST90200426/GCST90200426_buildGRCh38.tsv.gz
GCST90200427	Tyrosine levels	8252	http://ftp.ebi.ac.uk/pub/databases/gwas/summary_statistics/GCST90200001-GCST90201000/GCST90200427/GCST90200427_buildGRCh38.tsv.gz
GCST90200428	Caprate (10:0) levels	8272	http://ftp.ebi.ac.uk/pub/databases/gwas/summary_statistics/GCST90200001-GCST90201000/GCST90200428/GCST90200428_buildGRCh38.tsv.gz
GCST90200429	Cytidine levels	7659	http://ftp.ebi.ac.uk/pub/databases/gwas/summary_statistics/GCST90200001-GCST90201000/GCST90200429/GCST90200429_buildGRCh38.tsv.gz
GCST90200430	Pyruvate levels	8259	http://ftp.ebi.ac.uk/pub/databases/gwas/summary_statistics/GCST90200001-GCST90201000/GCST90200430/GCST90200430_buildGRCh38.tsv.gz
GCST90200431	Alanine levels	8265	http://ftp.ebi.ac.uk/pub/databases/gwas/summary_statistics/GCST90200001-GCST90201000/GCST90200431/GCST90200431_buildGRCh38.tsv.gz
GCST90200432	Threonine levels	8245	http://ftp.ebi.ac.uk/pub/databases/gwas/summary_statistics/GCST90200001-GCST90201000/GCST90200432/GCST90200432_buildGRCh38.tsv.gz
GCST90200433	Cytosine levels	6990	http://ftp.ebi.ac.uk/pub/databases/gwas/summary_statistics/GCST90200001-GCST90201000/GCST90200433/GCST90200433_buildGRCh38.tsv.gz
GCST90200434	12,13-DiHOME levels	7918	http://ftp.ebi.ac.uk/pub/databases/gwas/summary_statistics/GCST90200001-GCST90201000/GCST90200434/GCST90200434_buildGRCh38.tsv.gz
GCST90200435	Mannose levels	8212	http://ftp.ebi.ac.uk/pub/databases/gwas/summary_statistics/GCST90200001-GCST90201000/GCST90200435/GCST90200435_buildGRCh38.tsv.gz
GCST90200436	Caffeine levels	8005	http://ftp.ebi.ac.uk/pub/databases/gwas/summary_statistics/GCST90200001-GCST90201000/GCST90200436/GCST90200436_buildGRCh38.tsv.gz
GCST90200437	Fructose levels	8137	http://ftp.ebi.ac.uk/pub/databases/gwas/summary_statistics/GCST90200001-GCST90201000/GCST90200437/GCST90200437_buildGRCh38.tsv.gz
GCST90200438	Alpha-ketobutyrate levels	8192	http://ftp.ebi.ac.uk/pub/databases/gwas/summary_statistics/GCST90200001-GCST90201000/GCST90200438/GCST90200438_buildGRCh38.tsv.gz
GCST90200439	Cysteine levels	8216	http://ftp.ebi.ac.uk/pub/databases/gwas/summary_statistics/GCST90200001-GCST90201000/GCST90200439/GCST90200439_buildGRCh38.tsv.gz
GCST90200440	Blood sugar levels	8123	http://ftp.ebi.ac.uk/pub/databases/gwas/summary_statistics/GCST90200001-GCST90201000/GCST90200440/GCST90200440_buildGRCh38.tsv.gz
GCST90200441	Tryptophan levels	8235	http://ftp.ebi.ac.uk/pub/databases/gwas/summary_statistics/GCST90200001-GCST90201000/GCST90200441/GCST90200441_buildGRCh38.tsv.gz
GCST90200442	Valine levels	8247	http://ftp.ebi.ac.uk/pub/databases/gwas/summary_statistics/GCST90200001-GCST90201000/GCST90200442/GCST90200442_buildGRCh38.tsv.gz
GCST90200443	Pseudouridine levels	8213	http://ftp.ebi.ac.uk/pub/databases/gwas/summary_statistics/GCST90200001-GCST90201000/GCST90200443/GCST90200443_buildGRCh38.tsv.gz
GCST90200444	Dihydroorotate levels	8195	http://ftp.ebi.ac.uk/pub/databases/gwas/summary_statistics/GCST90200001-GCST90201000/GCST90200444/GCST90200444_buildGRCh38.tsv.gz
GCST90200445	Caprylate (8:0) levels	8163	http://ftp.ebi.ac.uk/pub/databases/gwas/summary_statistics/GCST90200001-GCST90201000/GCST90200445/GCST90200445_buildGRCh38.tsv.gz
GCST90200446	Arachidate (20:0) levels	8228	http://ftp.ebi.ac.uk/pub/databases/gwas/summary_statistics/GCST90200001-GCST90201000/GCST90200446/GCST90200446_buildGRCh38.tsv.gz
GCST90200447	Maltose levels in coronary artery disease	6351	http://ftp.ebi.ac.uk/pub/databases/gwas/summary_statistics/GCST90200001-GCST90201000/GCST90200447/GCST90200447_buildGRCh38.tsv.gz
GCST90200448	N-stearoyl-sphinganine (d18:0/18:0) levels	6737	http://ftp.ebi.ac.uk/pub/databases/gwas/summary_statistics/GCST90200001-GCST90201000/GCST90200448/GCST90200448_buildGRCh38.tsv.gz
GCST90200449	Sucrose levels	7803	http://ftp.ebi.ac.uk/pub/databases/gwas/summary_statistics/GCST90200001-GCST90201000/GCST90200449/GCST90200449_buildGRCh38.tsv.gz
GCST90200450	Caproate (6:0) levels	7564	http://ftp.ebi.ac.uk/pub/databases/gwas/summary_statistics/GCST90200001-GCST90201000/GCST90200450/GCST90200450_buildGRCh38.tsv.gz
GCST90200451	Nonadecanoate (19:0) levels	8231	http://ftp.ebi.ac.uk/pub/databases/gwas/summary_statistics/GCST90200001-GCST90201000/GCST90200451/GCST90200451_buildGRCh38.tsv.gz
GCST90200452	Plasma free asparagine levels	8245	http://ftp.ebi.ac.uk/pub/databases/gwas/summary_statistics/GCST90200001-GCST90201000/GCST90200452/GCST90200452_buildGRCh38.tsv.gz
GCST90200453	X-07765 levels	8127	http://ftp.ebi.ac.uk/pub/databases/gwas/summary_statistics/GCST90200001-GCST90201000/GCST90200453/GCST90200453_buildGRCh38.tsv.gz
GCST90200454	Kynurenate levels	8241	http://ftp.ebi.ac.uk/pub/databases/gwas/summary_statistics/GCST90200001-GCST90201000/GCST90200454/GCST90200454_buildGRCh38.tsv.gz
GCST90200455	Alpha-ketoglutarate levels	8212	http://ftp.ebi.ac.uk/pub/databases/gwas/summary_statistics/GCST90200001-GCST90201000/GCST90200455/GCST90200455_buildGRCh38.tsv.gz
GCST90200456	X-11308 levels	8253	http://ftp.ebi.ac.uk/pub/databases/gwas/summary_statistics/GCST90200001-GCST90201000/GCST90200456/GCST90200456_buildGRCh38.tsv.gz
GCST90200457	Pentadecanoate (15:0) levels	8273	http://ftp.ebi.ac.uk/pub/databases/gwas/summary_statistics/GCST90200001-GCST90201000/GCST90200457/GCST90200457_buildGRCh38.tsv.gz
GCST90200458	X-11315 levels	8139	http://ftp.ebi.ac.uk/pub/databases/gwas/summary_statistics/GCST90200001-GCST90201000/GCST90200458/GCST90200458_buildGRCh38.tsv.gz
GCST90200459	Margarate (17:0) levels	8279	http://ftp.ebi.ac.uk/pub/databases/gwas/summary_statistics/GCST90200001-GCST90201000/GCST90200459/GCST90200459_buildGRCh38.tsv.gz
GCST90200460	X-11372 levels	8251	http://ftp.ebi.ac.uk/pub/databases/gwas/summary_statistics/GCST90200001-GCST90201000/GCST90200460/GCST90200460_buildGRCh38.tsv.gz
GCST90200461	X-10458 levels	7970	http://ftp.ebi.ac.uk/pub/databases/gwas/summary_statistics/GCST90200001-GCST90201000/GCST90200461/GCST90200461_buildGRCh38.tsv.gz
GCST90200462	X-11299 levels	8203	http://ftp.ebi.ac.uk/pub/databases/gwas/summary_statistics/GCST90200001-GCST90201000/GCST90200462/GCST90200462_buildGRCh38.tsv.gz
GCST90200463	X-11478 levels	8242	http://ftp.ebi.ac.uk/pub/databases/gwas/summary_statistics/GCST90200001-GCST90201000/GCST90200463/GCST90200463_buildGRCh38.tsv.gz
GCST90200464	X-11849 levels	7679	http://ftp.ebi.ac.uk/pub/databases/gwas/summary_statistics/GCST90200001-GCST90201000/GCST90200464/GCST90200464_buildGRCh38.tsv.gz
GCST90200465	X-11787 levels	8247	http://ftp.ebi.ac.uk/pub/databases/gwas/summary_statistics/GCST90200001-GCST90201000/GCST90200465/GCST90200465_buildGRCh38.tsv.gz
GCST90200466	X-11632 levels	7784	http://ftp.ebi.ac.uk/pub/databases/gwas/summary_statistics/GCST90200001-GCST90201000/GCST90200466/GCST90200466_buildGRCh38.tsv.gz
GCST90200467	X-11852 levels	7295	http://ftp.ebi.ac.uk/pub/databases/gwas/summary_statistics/GCST90200001-GCST90201000/GCST90200467/GCST90200467_buildGRCh38.tsv.gz
GCST90200468	X-11847 levels	7193	http://ftp.ebi.ac.uk/pub/databases/gwas/summary_statistics/GCST90200001-GCST90201000/GCST90200468/GCST90200468_buildGRCh38.tsv.gz
GCST90200469	X-11483 levels	7798	http://ftp.ebi.ac.uk/pub/databases/gwas/summary_statistics/GCST90200001-GCST90201000/GCST90200469/GCST90200469_buildGRCh38.tsv.gz
GCST90200470	X-11470 levels	8134	http://ftp.ebi.ac.uk/pub/databases/gwas/summary_statistics/GCST90200001-GCST90201000/GCST90200470/GCST90200470_buildGRCh38.tsv.gz
GCST90200471	X-11381 levels	8225	http://ftp.ebi.ac.uk/pub/databases/gwas/summary_statistics/GCST90200001-GCST90201000/GCST90200471/GCST90200471_buildGRCh38.tsv.gz
GCST90200472	X-11850 levels	7629	http://ftp.ebi.ac.uk/pub/databases/gwas/summary_statistics/GCST90200001-GCST90201000/GCST90200472/GCST90200472_buildGRCh38.tsv.gz
GCST90200473	X-11795 levels	8238	http://ftp.ebi.ac.uk/pub/databases/gwas/summary_statistics/GCST90200001-GCST90201000/GCST90200473/GCST90200473_buildGRCh38.tsv.gz
GCST90200474	X-11444 levels	8206	http://ftp.ebi.ac.uk/pub/databases/gwas/summary_statistics/GCST90200001-GCST90201000/GCST90200474/GCST90200474_buildGRCh38.tsv.gz
GCST90200475	X-11858 levels	6008	http://ftp.ebi.ac.uk/pub/databases/gwas/summary_statistics/GCST90200001-GCST90201000/GCST90200475/GCST90200475_buildGRCh38.tsv.gz
GCST90200476	X-11843 levels	7230	http://ftp.ebi.ac.uk/pub/databases/gwas/summary_statistics/GCST90200001-GCST90201000/GCST90200476/GCST90200476_buildGRCh38.tsv.gz
GCST90200477	X-12127 levels	5878	http://ftp.ebi.ac.uk/pub/databases/gwas/summary_statistics/GCST90200001-GCST90201000/GCST90200477/GCST90200477_buildGRCh38.tsv.gz
GCST90200478	X-12221 levels	6819	http://ftp.ebi.ac.uk/pub/databases/gwas/summary_statistics/GCST90200001-GCST90201000/GCST90200478/GCST90200478_buildGRCh38.tsv.gz
GCST90200479	X-12283 levels	7763	http://ftp.ebi.ac.uk/pub/databases/gwas/summary_statistics/GCST90200001-GCST90201000/GCST90200479/GCST90200479_buildGRCh38.tsv.gz
GCST90200480	X-12410 levels	7442	http://ftp.ebi.ac.uk/pub/databases/gwas/summary_statistics/GCST90200001-GCST90201000/GCST90200480/GCST90200480_buildGRCh38.tsv.gz
GCST90200481	X-12104 levels	7194	http://ftp.ebi.ac.uk/pub/databases/gwas/summary_statistics/GCST90200001-GCST90201000/GCST90200481/GCST90200481_buildGRCh38.tsv.gz
GCST90200482	X-12193 levels	7705	http://ftp.ebi.ac.uk/pub/databases/gwas/summary_statistics/GCST90200001-GCST90201000/GCST90200482/GCST90200482_buildGRCh38.tsv.gz
GCST90200483	X-12216 levels	8181	http://ftp.ebi.ac.uk/pub/databases/gwas/summary_statistics/GCST90200001-GCST90201000/GCST90200483/GCST90200483_buildGRCh38.tsv.gz
GCST90200484	X-12306 levels	6054	http://ftp.ebi.ac.uk/pub/databases/gwas/summary_statistics/GCST90200001-GCST90201000/GCST90200484/GCST90200484_buildGRCh38.tsv.gz
GCST90200485	X-12100 levels	8210	http://ftp.ebi.ac.uk/pub/databases/gwas/summary_statistics/GCST90200001-GCST90201000/GCST90200485/GCST90200485_buildGRCh38.tsv.gz
GCST90200486	X-12261 levels	4347	http://ftp.ebi.ac.uk/pub/databases/gwas/summary_statistics/GCST90200001-GCST90201000/GCST90200486/GCST90200486_buildGRCh38.tsv.gz
GCST90200487	X-11880 levels	8206	http://ftp.ebi.ac.uk/pub/databases/gwas/summary_statistics/GCST90200001-GCST90201000/GCST90200487/GCST90200487_buildGRCh38.tsv.gz
GCST90200488	X-12117 levels	7379	http://ftp.ebi.ac.uk/pub/databases/gwas/summary_statistics/GCST90200001-GCST90201000/GCST90200488/GCST90200488_buildGRCh38.tsv.gz
GCST90200489	X-12407 levels	6534	http://ftp.ebi.ac.uk/pub/databases/gwas/summary_statistics/GCST90200001-GCST90201000/GCST90200489/GCST90200489_buildGRCh38.tsv.gz
GCST90200490	X-12101 levels	8217	http://ftp.ebi.ac.uk/pub/databases/gwas/summary_statistics/GCST90200001-GCST90201000/GCST90200490/GCST90200490_buildGRCh38.tsv.gz
GCST90200491	X-12026 levels	8180	http://ftp.ebi.ac.uk/pub/databases/gwas/summary_statistics/GCST90200001-GCST90201000/GCST90200491/GCST90200491_buildGRCh38.tsv.gz
GCST90200492	X-12411 levels	8174	http://ftp.ebi.ac.uk/pub/databases/gwas/summary_statistics/GCST90200001-GCST90201000/GCST90200492/GCST90200492_buildGRCh38.tsv.gz
GCST90200493	X-12013 levels	5848	http://ftp.ebi.ac.uk/pub/databases/gwas/summary_statistics/GCST90200001-GCST90201000/GCST90200493/GCST90200493_buildGRCh38.tsv.gz
GCST90200494	X-12007 levels	8002	http://ftp.ebi.ac.uk/pub/databases/gwas/summary_statistics/GCST90200001-GCST90201000/GCST90200494/GCST90200494_buildGRCh38.tsv.gz
GCST90200495	X-12462 levels	8236	http://ftp.ebi.ac.uk/pub/databases/gwas/summary_statistics/GCST90200001-GCST90201000/GCST90200495/GCST90200495_buildGRCh38.tsv.gz
GCST90200496	X-12714 levels	6870	http://ftp.ebi.ac.uk/pub/databases/gwas/summary_statistics/GCST90200001-GCST90201000/GCST90200496/GCST90200496_buildGRCh38.tsv.gz
GCST90200497	X-12740 levels	6449	http://ftp.ebi.ac.uk/pub/databases/gwas/summary_statistics/GCST90200001-GCST90201000/GCST90200497/GCST90200497_buildGRCh38.tsv.gz
GCST90200498	X-12730 levels	7133	http://ftp.ebi.ac.uk/pub/databases/gwas/summary_statistics/GCST90200001-GCST90201000/GCST90200498/GCST90200498_buildGRCh38.tsv.gz
GCST90200499	X-12701 levels	6278	http://ftp.ebi.ac.uk/pub/databases/gwas/summary_statistics/GCST90200001-GCST90201000/GCST90200499/GCST90200499_buildGRCh38.tsv.gz
GCST90200500	X-12816 levels	5190	http://ftp.ebi.ac.uk/pub/databases/gwas/summary_statistics/GCST90200001-GCST90201000/GCST90200500/GCST90200500_buildGRCh38.tsv.gz
GCST90200501	X-12731 levels	5770	http://ftp.ebi.ac.uk/pub/databases/gwas/summary_statistics/GCST90200001-GCST90201000/GCST90200501/GCST90200501_buildGRCh38.tsv.gz
GCST90200502	X-12707 levels	7461	http://ftp.ebi.ac.uk/pub/databases/gwas/summary_statistics/GCST90200001-GCST90201000/GCST90200502/GCST90200502_buildGRCh38.tsv.gz
GCST90200503	X-12729 levels	7446	http://ftp.ebi.ac.uk/pub/databases/gwas/summary_statistics/GCST90200001-GCST90201000/GCST90200503/GCST90200503_buildGRCh38.tsv.gz
GCST90200504	X-12830 levels	5725	http://ftp.ebi.ac.uk/pub/databases/gwas/summary_statistics/GCST90200001-GCST90201000/GCST90200504/GCST90200504_buildGRCh38.tsv.gz
GCST90200505	X-12818 levels	6246	http://ftp.ebi.ac.uk/pub/databases/gwas/summary_statistics/GCST90200001-GCST90201000/GCST90200505/GCST90200505_buildGRCh38.tsv.gz
GCST90200506	X-12812 levels	6435	http://ftp.ebi.ac.uk/pub/databases/gwas/summary_statistics/GCST90200001-GCST90201000/GCST90200506/GCST90200506_buildGRCh38.tsv.gz
GCST90200507	X-12822 levels	7957	http://ftp.ebi.ac.uk/pub/databases/gwas/summary_statistics/GCST90200001-GCST90201000/GCST90200507/GCST90200507_buildGRCh38.tsv.gz
GCST90200508	X-12738 levels	5874	http://ftp.ebi.ac.uk/pub/databases/gwas/summary_statistics/GCST90200001-GCST90201000/GCST90200508/GCST90200508_buildGRCh38.tsv.gz
GCST90200509	X-12544 levels	7471	http://ftp.ebi.ac.uk/pub/databases/gwas/summary_statistics/GCST90200001-GCST90201000/GCST90200509/GCST90200509_buildGRCh38.tsv.gz
GCST90200510	X-12680 levels	8255	http://ftp.ebi.ac.uk/pub/databases/gwas/summary_statistics/GCST90200001-GCST90201000/GCST90200510/GCST90200510_buildGRCh38.tsv.gz
GCST90200511	X-12906 levels	7896	http://ftp.ebi.ac.uk/pub/databases/gwas/summary_statistics/GCST90200001-GCST90201000/GCST90200511/GCST90200511_buildGRCh38.tsv.gz
GCST90200512	X-13684 levels	8112	http://ftp.ebi.ac.uk/pub/databases/gwas/summary_statistics/GCST90200001-GCST90201000/GCST90200512/GCST90200512_buildGRCh38.tsv.gz
GCST90200513	X-13507 levels	7936	http://ftp.ebi.ac.uk/pub/databases/gwas/summary_statistics/GCST90200001-GCST90201000/GCST90200513/GCST90200513_buildGRCh38.tsv.gz
GCST90200514	X-12851 levels	7385	http://ftp.ebi.ac.uk/pub/databases/gwas/summary_statistics/GCST90200001-GCST90201000/GCST90200514/GCST90200514_buildGRCh38.tsv.gz
GCST90200515	X-12849 levels	7555	http://ftp.ebi.ac.uk/pub/databases/gwas/summary_statistics/GCST90200001-GCST90201000/GCST90200515/GCST90200515_buildGRCh38.tsv.gz
GCST90200516	X-12847 levels	7790	http://ftp.ebi.ac.uk/pub/databases/gwas/summary_statistics/GCST90200001-GCST90201000/GCST90200516/GCST90200516_buildGRCh38.tsv.gz
GCST90200517	X-13553 levels	8118	http://ftp.ebi.ac.uk/pub/databases/gwas/summary_statistics/GCST90200001-GCST90201000/GCST90200517/GCST90200517_buildGRCh38.tsv.gz
GCST90200518	X-12839 levels	4867	http://ftp.ebi.ac.uk/pub/databases/gwas/summary_statistics/GCST90200001-GCST90201000/GCST90200518/GCST90200518_buildGRCh38.tsv.gz
GCST90200519	X-13729 levels	7724	http://ftp.ebi.ac.uk/pub/databases/gwas/summary_statistics/GCST90200001-GCST90201000/GCST90200519/GCST90200519_buildGRCh38.tsv.gz
GCST90200520	X-13007 levels	6270	http://ftp.ebi.ac.uk/pub/databases/gwas/summary_statistics/GCST90200001-GCST90201000/GCST90200520/GCST90200520_buildGRCh38.tsv.gz
GCST90200521	X-13844 levels	7501	http://ftp.ebi.ac.uk/pub/databases/gwas/summary_statistics/GCST90200001-GCST90201000/GCST90200521/GCST90200521_buildGRCh38.tsv.gz
GCST90200522	X-13728 levels	7905	http://ftp.ebi.ac.uk/pub/databases/gwas/summary_statistics/GCST90200001-GCST90201000/GCST90200522/GCST90200522_buildGRCh38.tsv.gz
GCST90200523	X-12844 levels	8231	http://ftp.ebi.ac.uk/pub/databases/gwas/summary_statistics/GCST90200001-GCST90201000/GCST90200523/GCST90200523_buildGRCh38.tsv.gz
GCST90200524	X-13695 levels	6486	http://ftp.ebi.ac.uk/pub/databases/gwas/summary_statistics/GCST90200001-GCST90201000/GCST90200524/GCST90200524_buildGRCh38.tsv.gz
GCST90200525	X-13723 levels	5269	http://ftp.ebi.ac.uk/pub/databases/gwas/summary_statistics/GCST90200001-GCST90201000/GCST90200525/GCST90200525_buildGRCh38.tsv.gz
GCST90200526	X-14056 levels	8242	http://ftp.ebi.ac.uk/pub/databases/gwas/summary_statistics/GCST90200001-GCST90201000/GCST90200526/GCST90200526_buildGRCh38.tsv.gz
GCST90200527	X-13866 levels	8252	http://ftp.ebi.ac.uk/pub/databases/gwas/summary_statistics/GCST90200001-GCST90201000/GCST90200527/GCST90200527_buildGRCh38.tsv.gz
GCST90200528	X-17146 levels	7778	http://ftp.ebi.ac.uk/pub/databases/gwas/summary_statistics/GCST90200001-GCST90201000/GCST90200528/GCST90200528_buildGRCh38.tsv.gz
GCST90200529	X-16397 levels	8057	http://ftp.ebi.ac.uk/pub/databases/gwas/summary_statistics/GCST90200001-GCST90201000/GCST90200529/GCST90200529_buildGRCh38.tsv.gz
GCST90200530	X-17335 levels	7747	http://ftp.ebi.ac.uk/pub/databases/gwas/summary_statistics/GCST90200001-GCST90201000/GCST90200530/GCST90200530_buildGRCh38.tsv.gz
GCST90200531	X-16964 levels	8048	http://ftp.ebi.ac.uk/pub/databases/gwas/summary_statistics/GCST90200001-GCST90201000/GCST90200531/GCST90200531_buildGRCh38.tsv.gz
GCST90200532	X-16935 levels	7804	http://ftp.ebi.ac.uk/pub/databases/gwas/summary_statistics/GCST90200001-GCST90201000/GCST90200532/GCST90200532_buildGRCh38.tsv.gz
GCST90200533	X-15486 levels	8236	http://ftp.ebi.ac.uk/pub/databases/gwas/summary_statistics/GCST90200001-GCST90201000/GCST90200533/GCST90200533_buildGRCh38.tsv.gz
GCST90200534	X-16580 levels	8254	http://ftp.ebi.ac.uk/pub/databases/gwas/summary_statistics/GCST90200001-GCST90201000/GCST90200534/GCST90200534_buildGRCh38.tsv.gz
GCST90200535	X-17325 levels	7448	http://ftp.ebi.ac.uk/pub/databases/gwas/summary_statistics/GCST90200001-GCST90201000/GCST90200535/GCST90200535_buildGRCh38.tsv.gz
GCST90200536	X-17328 levels	5856	http://ftp.ebi.ac.uk/pub/databases/gwas/summary_statistics/GCST90200001-GCST90201000/GCST90200536/GCST90200536_buildGRCh38.tsv.gz
GCST90200537	X-16087 levels	7071	http://ftp.ebi.ac.uk/pub/databases/gwas/summary_statistics/GCST90200001-GCST90201000/GCST90200537/GCST90200537_buildGRCh38.tsv.gz
GCST90200538	X-17010 levels	7879	http://ftp.ebi.ac.uk/pub/databases/gwas/summary_statistics/GCST90200001-GCST90201000/GCST90200538/GCST90200538_buildGRCh38.tsv.gz
GCST90200539	X-14939 levels	8250	http://ftp.ebi.ac.uk/pub/databases/gwas/summary_statistics/GCST90200001-GCST90201000/GCST90200539/GCST90200539_buildGRCh38.tsv.gz
GCST90200540	X-15461 levels	8144	http://ftp.ebi.ac.uk/pub/databases/gwas/summary_statistics/GCST90200001-GCST90201000/GCST90200540/GCST90200540_buildGRCh38.tsv.gz
GCST90200541	X-15523 levels	8071	http://ftp.ebi.ac.uk/pub/databases/gwas/summary_statistics/GCST90200001-GCST90201000/GCST90200541/GCST90200541_buildGRCh38.tsv.gz
GCST90200542	X-15728 levels	7874	http://ftp.ebi.ac.uk/pub/databases/gwas/summary_statistics/GCST90200001-GCST90201000/GCST90200542/GCST90200542_buildGRCh38.tsv.gz
GCST90200543	X-15503 levels	8237	http://ftp.ebi.ac.uk/pub/databases/gwas/summary_statistics/GCST90200001-GCST90201000/GCST90200543/GCST90200543_buildGRCh38.tsv.gz
GCST90200544	X-16124 levels	5337	http://ftp.ebi.ac.uk/pub/databases/gwas/summary_statistics/GCST90200001-GCST90201000/GCST90200544/GCST90200544_buildGRCh38.tsv.gz
GCST90200545	X-17438 levels	6913	http://ftp.ebi.ac.uk/pub/databases/gwas/summary_statistics/GCST90200001-GCST90201000/GCST90200545/GCST90200545_buildGRCh38.tsv.gz
GCST90200546	X-17354 levels	5375	http://ftp.ebi.ac.uk/pub/databases/gwas/summary_statistics/GCST90200001-GCST90201000/GCST90200546/GCST90200546_buildGRCh38.tsv.gz
GCST90200547	X-17654 levels	7690	http://ftp.ebi.ac.uk/pub/databases/gwas/summary_statistics/GCST90200001-GCST90201000/GCST90200547/GCST90200547_buildGRCh38.tsv.gz
GCST90200548	X-17676 levels	8118	http://ftp.ebi.ac.uk/pub/databases/gwas/summary_statistics/GCST90200001-GCST90201000/GCST90200548/GCST90200548_buildGRCh38.tsv.gz
GCST90200549	X-17367 levels	6092	http://ftp.ebi.ac.uk/pub/databases/gwas/summary_statistics/GCST90200001-GCST90201000/GCST90200549/GCST90200549_buildGRCh38.tsv.gz
GCST90200550	X-17357 levels	8041	http://ftp.ebi.ac.uk/pub/databases/gwas/summary_statistics/GCST90200001-GCST90201000/GCST90200550/GCST90200550_buildGRCh38.tsv.gz
GCST90200551	X-18886 levels	8198	http://ftp.ebi.ac.uk/pub/databases/gwas/summary_statistics/GCST90200001-GCST90201000/GCST90200551/GCST90200551_buildGRCh38.tsv.gz
GCST90200552	X-18887 levels	6790	http://ftp.ebi.ac.uk/pub/databases/gwas/summary_statistics/GCST90200001-GCST90201000/GCST90200552/GCST90200552_buildGRCh38.tsv.gz
GCST90200553	X-17653 levels	8025	http://ftp.ebi.ac.uk/pub/databases/gwas/summary_statistics/GCST90200001-GCST90201000/GCST90200553/GCST90200553_buildGRCh38.tsv.gz
GCST90200554	X-17346 levels	6459	http://ftp.ebi.ac.uk/pub/databases/gwas/summary_statistics/GCST90200001-GCST90201000/GCST90200554/GCST90200554_buildGRCh38.tsv.gz
GCST90200555	X-17690 levels	7043	http://ftp.ebi.ac.uk/pub/databases/gwas/summary_statistics/GCST90200001-GCST90201000/GCST90200555/GCST90200555_buildGRCh38.tsv.gz
GCST90200556	X-18345 levels	5476	http://ftp.ebi.ac.uk/pub/databases/gwas/summary_statistics/GCST90200001-GCST90201000/GCST90200556/GCST90200556_buildGRCh38.tsv.gz
GCST90200557	X-17685 levels	7327	http://ftp.ebi.ac.uk/pub/databases/gwas/summary_statistics/GCST90200001-GCST90201000/GCST90200557/GCST90200557_buildGRCh38.tsv.gz
GCST90200558	X-18888 levels	6974	http://ftp.ebi.ac.uk/pub/databases/gwas/summary_statistics/GCST90200001-GCST90201000/GCST90200558/GCST90200558_buildGRCh38.tsv.gz
GCST90200559	X-18901 levels	8128	http://ftp.ebi.ac.uk/pub/databases/gwas/summary_statistics/GCST90200001-GCST90201000/GCST90200559/GCST90200559_buildGRCh38.tsv.gz
GCST90200560	X-17351 levels	7281	http://ftp.ebi.ac.uk/pub/databases/gwas/summary_statistics/GCST90200001-GCST90201000/GCST90200560/GCST90200560_buildGRCh38.tsv.gz
GCST90200561	X-18779 levels	8144	http://ftp.ebi.ac.uk/pub/databases/gwas/summary_statistics/GCST90200001-GCST90201000/GCST90200561/GCST90200561_buildGRCh38.tsv.gz
GCST90200562	X-21286 levels	8231	http://ftp.ebi.ac.uk/pub/databases/gwas/summary_statistics/GCST90200001-GCST90201000/GCST90200562/GCST90200562_buildGRCh38.tsv.gz
GCST90200563	X-21355 levels	8257	http://ftp.ebi.ac.uk/pub/databases/gwas/summary_statistics/GCST90200001-GCST90201000/GCST90200563/GCST90200563_buildGRCh38.tsv.gz
GCST90200564	X-21319 levels	8109	http://ftp.ebi.ac.uk/pub/databases/gwas/summary_statistics/GCST90200001-GCST90201000/GCST90200564/GCST90200564_buildGRCh38.tsv.gz
GCST90200565	X-21258 levels	8198	http://ftp.ebi.ac.uk/pub/databases/gwas/summary_statistics/GCST90200001-GCST90201000/GCST90200565/GCST90200565_buildGRCh38.tsv.gz
GCST90200566	X-21364 levels	8203	http://ftp.ebi.ac.uk/pub/databases/gwas/summary_statistics/GCST90200001-GCST90201000/GCST90200566/GCST90200566_buildGRCh38.tsv.gz
GCST90200567	X-21353 levels	8265	http://ftp.ebi.ac.uk/pub/databases/gwas/summary_statistics/GCST90200001-GCST90201000/GCST90200567/GCST90200567_buildGRCh38.tsv.gz
GCST90200568	X-19438 levels	7259	http://ftp.ebi.ac.uk/pub/databases/gwas/summary_statistics/GCST90200001-GCST90201000/GCST90200568/GCST90200568_buildGRCh38.tsv.gz
GCST90200569	X-18913 levels	8271	http://ftp.ebi.ac.uk/pub/databases/gwas/summary_statistics/GCST90200001-GCST90201000/GCST90200569/GCST90200569_buildGRCh38.tsv.gz
GCST90200570	X-18921 levels	8257	http://ftp.ebi.ac.uk/pub/databases/gwas/summary_statistics/GCST90200001-GCST90201000/GCST90200570/GCST90200570_buildGRCh38.tsv.gz
GCST90200571	X-21339 levels	8203	http://ftp.ebi.ac.uk/pub/databases/gwas/summary_statistics/GCST90200001-GCST90201000/GCST90200571/GCST90200571_buildGRCh38.tsv.gz
GCST90200572	X-19299 levels	6100	http://ftp.ebi.ac.uk/pub/databases/gwas/summary_statistics/GCST90200001-GCST90201000/GCST90200572/GCST90200572_buildGRCh38.tsv.gz
GCST90200573	X-18935 levels	4952	http://ftp.ebi.ac.uk/pub/databases/gwas/summary_statistics/GCST90200001-GCST90201000/GCST90200573/GCST90200573_buildGRCh38.tsv.gz
GCST90200574	X-21310 levels	7801	http://ftp.ebi.ac.uk/pub/databases/gwas/summary_statistics/GCST90200001-GCST90201000/GCST90200574/GCST90200574_buildGRCh38.tsv.gz
GCST90200575	X-21283 levels	7055	http://ftp.ebi.ac.uk/pub/databases/gwas/summary_statistics/GCST90200001-GCST90201000/GCST90200575/GCST90200575_buildGRCh38.tsv.gz
GCST90200576	X-21285 levels	6180	http://ftp.ebi.ac.uk/pub/databases/gwas/summary_statistics/GCST90200001-GCST90201000/GCST90200576/GCST90200576_buildGRCh38.tsv.gz
GCST90200577	X-21312 levels	4897	http://ftp.ebi.ac.uk/pub/databases/gwas/summary_statistics/GCST90200001-GCST90201000/GCST90200577/GCST90200577_buildGRCh38.tsv.gz
GCST90200578	X-18922 levels	8174	http://ftp.ebi.ac.uk/pub/databases/gwas/summary_statistics/GCST90200001-GCST90201000/GCST90200578/GCST90200578_buildGRCh38.tsv.gz
GCST90200579	X-21442 levels	6827	http://ftp.ebi.ac.uk/pub/databases/gwas/summary_statistics/GCST90200001-GCST90201000/GCST90200579/GCST90200579_buildGRCh38.tsv.gz
GCST90200580	X-21796 levels	8130	http://ftp.ebi.ac.uk/pub/databases/gwas/summary_statistics/GCST90200001-GCST90201000/GCST90200580/GCST90200580_buildGRCh38.tsv.gz
GCST90200581	X-21441 levels	8030	http://ftp.ebi.ac.uk/pub/databases/gwas/summary_statistics/GCST90200001-GCST90201000/GCST90200581/GCST90200581_buildGRCh38.tsv.gz
GCST90200582	X-21752 levels	6526	http://ftp.ebi.ac.uk/pub/databases/gwas/summary_statistics/GCST90200001-GCST90201000/GCST90200582/GCST90200582_buildGRCh38.tsv.gz
GCST90200583	X-21807 levels	5602	http://ftp.ebi.ac.uk/pub/databases/gwas/summary_statistics/GCST90200001-GCST90201000/GCST90200583/GCST90200583_buildGRCh38.tsv.gz
GCST90200584	X-21736 levels	8232	http://ftp.ebi.ac.uk/pub/databases/gwas/summary_statistics/GCST90200001-GCST90201000/GCST90200584/GCST90200584_buildGRCh38.tsv.gz
GCST90200585	X-21829 levels	8217	http://ftp.ebi.ac.uk/pub/databases/gwas/summary_statistics/GCST90200001-GCST90201000/GCST90200585/GCST90200585_buildGRCh38.tsv.gz
GCST90200586	X-21471 levels	7982	http://ftp.ebi.ac.uk/pub/databases/gwas/summary_statistics/GCST90200001-GCST90201000/GCST90200586/GCST90200586_buildGRCh38.tsv.gz
GCST90200587	X-21733 levels	6916	http://ftp.ebi.ac.uk/pub/databases/gwas/summary_statistics/GCST90200001-GCST90201000/GCST90200587/GCST90200587_buildGRCh38.tsv.gz
GCST90200588	X-21742 levels	5918	http://ftp.ebi.ac.uk/pub/databases/gwas/summary_statistics/GCST90200001-GCST90201000/GCST90200588/GCST90200588_buildGRCh38.tsv.gz
GCST90200589	X-21821 levels	7699	http://ftp.ebi.ac.uk/pub/databases/gwas/summary_statistics/GCST90200001-GCST90201000/GCST90200589/GCST90200589_buildGRCh38.tsv.gz
GCST90200590	X-21470 levels	7700	http://ftp.ebi.ac.uk/pub/databases/gwas/summary_statistics/GCST90200001-GCST90201000/GCST90200590/GCST90200590_buildGRCh38.tsv.gz
GCST90200591	X-21383 levels	8226	http://ftp.ebi.ac.uk/pub/databases/gwas/summary_statistics/GCST90200001-GCST90201000/GCST90200591/GCST90200591_buildGRCh38.tsv.gz
GCST90200592	X-21607 levels	7975	http://ftp.ebi.ac.uk/pub/databases/gwas/summary_statistics/GCST90200001-GCST90201000/GCST90200592/GCST90200592_buildGRCh38.tsv.gz
GCST90200593	X-21834 levels	7466	http://ftp.ebi.ac.uk/pub/databases/gwas/summary_statistics/GCST90200001-GCST90201000/GCST90200593/GCST90200593_buildGRCh38.tsv.gz
GCST90200594	X-21467 levels	8195	http://ftp.ebi.ac.uk/pub/databases/gwas/summary_statistics/GCST90200001-GCST90201000/GCST90200594/GCST90200594_buildGRCh38.tsv.gz
GCST90200595	X-22776 levels	6944	http://ftp.ebi.ac.uk/pub/databases/gwas/summary_statistics/GCST90200001-GCST90201000/GCST90200595/GCST90200595_buildGRCh38.tsv.gz
GCST90200596	X-23655 levels	6764	http://ftp.ebi.ac.uk/pub/databases/gwas/summary_statistics/GCST90200001-GCST90201000/GCST90200596/GCST90200596_buildGRCh38.tsv.gz
GCST90200597	X-22834 levels	6531	http://ftp.ebi.ac.uk/pub/databases/gwas/summary_statistics/GCST90200001-GCST90201000/GCST90200597/GCST90200597_buildGRCh38.tsv.gz
GCST90200598	X-22771 levels	8087	http://ftp.ebi.ac.uk/pub/databases/gwas/summary_statistics/GCST90200001-GCST90201000/GCST90200598/GCST90200598_buildGRCh38.tsv.gz
GCST90200599	X-23639 levels	8272	http://ftp.ebi.ac.uk/pub/databases/gwas/summary_statistics/GCST90200001-GCST90201000/GCST90200599/GCST90200599_buildGRCh38.tsv.gz
GCST90200600	X-23648 levels	7357	http://ftp.ebi.ac.uk/pub/databases/gwas/summary_statistics/GCST90200001-GCST90201000/GCST90200600/GCST90200600_buildGRCh38.tsv.gz
GCST90200601	X-23654 levels	8241	http://ftp.ebi.ac.uk/pub/databases/gwas/summary_statistics/GCST90200001-GCST90201000/GCST90200601/GCST90200601_buildGRCh38.tsv.gz
GCST90200602	X-22520 levels	5389	http://ftp.ebi.ac.uk/pub/databases/gwas/summary_statistics/GCST90200001-GCST90201000/GCST90200602/GCST90200602_buildGRCh38.tsv.gz
GCST90200603	X-23641 levels	6673	http://ftp.ebi.ac.uk/pub/databases/gwas/summary_statistics/GCST90200001-GCST90201000/GCST90200603/GCST90200603_buildGRCh38.tsv.gz
GCST90200604	X-23276 levels	5407	http://ftp.ebi.ac.uk/pub/databases/gwas/summary_statistics/GCST90200001-GCST90201000/GCST90200604/GCST90200604_buildGRCh38.tsv.gz
GCST90200605	X-21845 levels	4874	http://ftp.ebi.ac.uk/pub/databases/gwas/summary_statistics/GCST90200001-GCST90201000/GCST90200605/GCST90200605_buildGRCh38.tsv.gz
GCST90200606	X-22509 levels	5423	http://ftp.ebi.ac.uk/pub/databases/gwas/summary_statistics/GCST90200001-GCST90201000/GCST90200606/GCST90200606_buildGRCh38.tsv.gz
GCST90200607	X-23644 levels	8250	http://ftp.ebi.ac.uk/pub/databases/gwas/summary_statistics/GCST90200001-GCST90201000/GCST90200607/GCST90200607_buildGRCh38.tsv.gz
GCST90200608	X-22162 levels	8249	http://ftp.ebi.ac.uk/pub/databases/gwas/summary_statistics/GCST90200001-GCST90201000/GCST90200608/GCST90200608_buildGRCh38.tsv.gz
GCST90200609	X-23587 levels	7662	http://ftp.ebi.ac.uk/pub/databases/gwas/summary_statistics/GCST90200001-GCST90201000/GCST90200609/GCST90200609_buildGRCh38.tsv.gz
GCST90200610	X-23593 levels	7988	http://ftp.ebi.ac.uk/pub/databases/gwas/summary_statistics/GCST90200001-GCST90201000/GCST90200610/GCST90200610_buildGRCh38.tsv.gz
GCST90200611	X-23636 levels	8251	http://ftp.ebi.ac.uk/pub/databases/gwas/summary_statistics/GCST90200001-GCST90201000/GCST90200611/GCST90200611_buildGRCh38.tsv.gz
GCST90200612	X-23678 levels	5745	http://ftp.ebi.ac.uk/pub/databases/gwas/summary_statistics/GCST90200001-GCST90201000/GCST90200612/GCST90200612_buildGRCh38.tsv.gz
GCST90200613	X-23680 levels	8215	http://ftp.ebi.ac.uk/pub/databases/gwas/summary_statistics/GCST90200001-GCST90201000/GCST90200613/GCST90200613_buildGRCh38.tsv.gz
GCST90200614	X-23780 levels	7878	http://ftp.ebi.ac.uk/pub/databases/gwas/summary_statistics/GCST90200001-GCST90201000/GCST90200614/GCST90200614_buildGRCh38.tsv.gz
GCST90200615	X-23974 levels	7752	http://ftp.ebi.ac.uk/pub/databases/gwas/summary_statistics/GCST90200001-GCST90201000/GCST90200615/GCST90200615_buildGRCh38.tsv.gz
GCST90200616	X-23659 levels	8176	http://ftp.ebi.ac.uk/pub/databases/gwas/summary_statistics/GCST90200001-GCST90201000/GCST90200616/GCST90200616_buildGRCh38.tsv.gz
GCST90200617	X-23665 levels	8214	http://ftp.ebi.ac.uk/pub/databases/gwas/summary_statistics/GCST90200001-GCST90201000/GCST90200617/GCST90200617_buildGRCh38.tsv.gz
GCST90200618	X-23782 levels	8263	http://ftp.ebi.ac.uk/pub/databases/gwas/summary_statistics/GCST90200001-GCST90201000/GCST90200618/GCST90200618_buildGRCh38.tsv.gz
GCST90200619	X-24295 levels	7987	http://ftp.ebi.ac.uk/pub/databases/gwas/summary_statistics/GCST90200001-GCST90201000/GCST90200619/GCST90200619_buildGRCh38.tsv.gz
GCST90200620	X-24243 levels	7540	http://ftp.ebi.ac.uk/pub/databases/gwas/summary_statistics/GCST90200001-GCST90201000/GCST90200620/GCST90200620_buildGRCh38.tsv.gz
GCST90200621	X-23739 levels	8249	http://ftp.ebi.ac.uk/pub/databases/gwas/summary_statistics/GCST90200001-GCST90201000/GCST90200621/GCST90200621_buildGRCh38.tsv.gz
GCST90200622	X-23997 levels	7804	http://ftp.ebi.ac.uk/pub/databases/gwas/summary_statistics/GCST90200001-GCST90201000/GCST90200622/GCST90200622_buildGRCh38.tsv.gz
GCST90200623	X-24241 levels	8053	http://ftp.ebi.ac.uk/pub/databases/gwas/summary_statistics/GCST90200001-GCST90201000/GCST90200623/GCST90200623_buildGRCh38.tsv.gz
GCST90200624	X-24328 levels	7807	http://ftp.ebi.ac.uk/pub/databases/gwas/summary_statistics/GCST90200001-GCST90201000/GCST90200624/GCST90200624_buildGRCh38.tsv.gz
GCST90200625	X-24456 levels	6523	http://ftp.ebi.ac.uk/pub/databases/gwas/summary_statistics/GCST90200001-GCST90201000/GCST90200625/GCST90200625_buildGRCh38.tsv.gz
GCST90200626	X-24418 levels	5952	http://ftp.ebi.ac.uk/pub/databases/gwas/summary_statistics/GCST90200001-GCST90201000/GCST90200626/GCST90200626_buildGRCh38.tsv.gz
GCST90200627	X-24344 levels	5457	http://ftp.ebi.ac.uk/pub/databases/gwas/summary_statistics/GCST90200001-GCST90201000/GCST90200627/GCST90200627_buildGRCh38.tsv.gz
GCST90200628	X-24556 levels	8004	http://ftp.ebi.ac.uk/pub/databases/gwas/summary_statistics/GCST90200001-GCST90201000/GCST90200628/GCST90200628_buildGRCh38.tsv.gz
GCST90200629	X-24337 levels	8088	http://ftp.ebi.ac.uk/pub/databases/gwas/summary_statistics/GCST90200001-GCST90201000/GCST90200629/GCST90200629_buildGRCh38.tsv.gz
GCST90200630	X-24546 levels	6391	http://ftp.ebi.ac.uk/pub/databases/gwas/summary_statistics/GCST90200001-GCST90201000/GCST90200630/GCST90200630_buildGRCh38.tsv.gz
GCST90200631	X-24306 levels	8074	http://ftp.ebi.ac.uk/pub/databases/gwas/summary_statistics/GCST90200001-GCST90201000/GCST90200631/GCST90200631_buildGRCh38.tsv.gz
GCST90200632	X-24307 levels	8119	http://ftp.ebi.ac.uk/pub/databases/gwas/summary_statistics/GCST90200001-GCST90201000/GCST90200632/GCST90200632_buildGRCh38.tsv.gz
GCST90200633	X-24334 levels	6975	http://ftp.ebi.ac.uk/pub/databases/gwas/summary_statistics/GCST90200001-GCST90201000/GCST90200633/GCST90200633_buildGRCh38.tsv.gz
GCST90200634	X-24518 levels	6131	http://ftp.ebi.ac.uk/pub/databases/gwas/summary_statistics/GCST90200001-GCST90201000/GCST90200634/GCST90200634_buildGRCh38.tsv.gz
GCST90200635	X-24494 levels	6767	http://ftp.ebi.ac.uk/pub/databases/gwas/summary_statistics/GCST90200001-GCST90201000/GCST90200635/GCST90200635_buildGRCh38.tsv.gz
GCST90200636	X-24544 levels	7939	http://ftp.ebi.ac.uk/pub/databases/gwas/summary_statistics/GCST90200001-GCST90201000/GCST90200636/GCST90200636_buildGRCh38.tsv.gz
GCST90200637	X-24531 levels	6455	http://ftp.ebi.ac.uk/pub/databases/gwas/summary_statistics/GCST90200001-GCST90201000/GCST90200637/GCST90200637_buildGRCh38.tsv.gz
GCST90200638	X-24811 levels	6349	http://ftp.ebi.ac.uk/pub/databases/gwas/summary_statistics/GCST90200001-GCST90201000/GCST90200638/GCST90200638_buildGRCh38.tsv.gz
GCST90200639	X-24757 levels	6251	http://ftp.ebi.ac.uk/pub/databases/gwas/summary_statistics/GCST90200001-GCST90201000/GCST90200639/GCST90200639_buildGRCh38.tsv.gz
GCST90200640	X-24978 levels	5151	http://ftp.ebi.ac.uk/pub/databases/gwas/summary_statistics/GCST90200001-GCST90201000/GCST90200640/GCST90200640_buildGRCh38.tsv.gz
GCST90200641	X-24970 levels	8263	http://ftp.ebi.ac.uk/pub/databases/gwas/summary_statistics/GCST90200001-GCST90201000/GCST90200641/GCST90200641_buildGRCh38.tsv.gz
GCST90200642	X-24795 levels	4986	http://ftp.ebi.ac.uk/pub/databases/gwas/summary_statistics/GCST90200001-GCST90201000/GCST90200642/GCST90200642_buildGRCh38.tsv.gz
GCST90200643	X-24951 levels	8208	http://ftp.ebi.ac.uk/pub/databases/gwas/summary_statistics/GCST90200001-GCST90201000/GCST90200643/GCST90200643_buildGRCh38.tsv.gz
GCST90200644	X-24728 levels	8160	http://ftp.ebi.ac.uk/pub/databases/gwas/summary_statistics/GCST90200001-GCST90201000/GCST90200644/GCST90200644_buildGRCh38.tsv.gz
GCST90200645	X-24565 levels	4364	http://ftp.ebi.ac.uk/pub/databases/gwas/summary_statistics/GCST90200001-GCST90201000/GCST90200645/GCST90200645_buildGRCh38.tsv.gz
GCST90200646	X-24801 levels	8059	http://ftp.ebi.ac.uk/pub/databases/gwas/summary_statistics/GCST90200001-GCST90201000/GCST90200646/GCST90200646_buildGRCh38.tsv.gz
GCST90200647	X-24736 levels	4846	http://ftp.ebi.ac.uk/pub/databases/gwas/summary_statistics/GCST90200001-GCST90201000/GCST90200647/GCST90200647_buildGRCh38.tsv.gz
GCST90200648	X-24585 levels	8241	http://ftp.ebi.ac.uk/pub/databases/gwas/summary_statistics/GCST90200001-GCST90201000/GCST90200648/GCST90200648_buildGRCh38.tsv.gz
GCST90200649	X-24588 levels	8239	http://ftp.ebi.ac.uk/pub/databases/gwas/summary_statistics/GCST90200001-GCST90201000/GCST90200649/GCST90200649_buildGRCh38.tsv.gz
GCST90200650	X-25109 levels	7477	http://ftp.ebi.ac.uk/pub/databases/gwas/summary_statistics/GCST90200001-GCST90201000/GCST90200650/GCST90200650_buildGRCh38.tsv.gz
GCST90200651	X-24947 levels	8002	http://ftp.ebi.ac.uk/pub/databases/gwas/summary_statistics/GCST90200001-GCST90201000/GCST90200651/GCST90200651_buildGRCh38.tsv.gz
GCST90200652	X-24949 levels	7174	http://ftp.ebi.ac.uk/pub/databases/gwas/summary_statistics/GCST90200001-GCST90201000/GCST90200652/GCST90200652_buildGRCh38.tsv.gz
GCST90200653	X-24812 levels	7878	http://ftp.ebi.ac.uk/pub/databases/gwas/summary_statistics/GCST90200001-GCST90201000/GCST90200653/GCST90200653_buildGRCh38.tsv.gz
GCST90200654	X-25217 levels	4098	http://ftp.ebi.ac.uk/pub/databases/gwas/summary_statistics/GCST90200001-GCST90201000/GCST90200654/GCST90200654_buildGRCh38.tsv.gz
GCST90200655	X-25828 levels	8156	http://ftp.ebi.ac.uk/pub/databases/gwas/summary_statistics/GCST90200001-GCST90201000/GCST90200655/GCST90200655_buildGRCh38.tsv.gz
GCST90200656	X-25371 levels	8205	http://ftp.ebi.ac.uk/pub/databases/gwas/summary_statistics/GCST90200001-GCST90201000/GCST90200656/GCST90200656_buildGRCh38.tsv.gz
GCST90200657	X-25419 levels	7994	http://ftp.ebi.ac.uk/pub/databases/gwas/summary_statistics/GCST90200001-GCST90201000/GCST90200657/GCST90200657_buildGRCh38.tsv.gz
GCST90200658	X-25265 levels	7916	http://ftp.ebi.ac.uk/pub/databases/gwas/summary_statistics/GCST90200001-GCST90201000/GCST90200658/GCST90200658_buildGRCh38.tsv.gz
GCST90200659	X-25172 levels	8117	http://ftp.ebi.ac.uk/pub/databases/gwas/summary_statistics/GCST90200001-GCST90201000/GCST90200659/GCST90200659_buildGRCh38.tsv.gz
GCST90200660	X-25957 levels	7335	http://ftp.ebi.ac.uk/pub/databases/gwas/summary_statistics/GCST90200001-GCST90201000/GCST90200660/GCST90200660_buildGRCh38.tsv.gz
GCST90200661	X-25422 levels	8210	http://ftp.ebi.ac.uk/pub/databases/gwas/summary_statistics/GCST90200001-GCST90201000/GCST90200661/GCST90200661_buildGRCh38.tsv.gz
GCST90200662	X-25790 levels	8221	http://ftp.ebi.ac.uk/pub/databases/gwas/summary_statistics/GCST90200001-GCST90201000/GCST90200662/GCST90200662_buildGRCh38.tsv.gz
GCST90200663	X-25420 levels	8271	http://ftp.ebi.ac.uk/pub/databases/gwas/summary_statistics/GCST90200001-GCST90201000/GCST90200663/GCST90200663_buildGRCh38.tsv.gz
GCST90200664	X-25810 levels	8167	http://ftp.ebi.ac.uk/pub/databases/gwas/summary_statistics/GCST90200001-GCST90201000/GCST90200664/GCST90200664_buildGRCh38.tsv.gz
GCST90200665	X-25433 levels	6516	http://ftp.ebi.ac.uk/pub/databases/gwas/summary_statistics/GCST90200001-GCST90201000/GCST90200665/GCST90200665_buildGRCh38.tsv.gz
GCST90200666	X-25343 levels	8195	http://ftp.ebi.ac.uk/pub/databases/gwas/summary_statistics/GCST90200001-GCST90201000/GCST90200666/GCST90200666_buildGRCh38.tsv.gz
GCST90200667	X-25271 levels	7906	http://ftp.ebi.ac.uk/pub/databases/gwas/summary_statistics/GCST90200001-GCST90201000/GCST90200667/GCST90200667_buildGRCh38.tsv.gz
GCST90200668	X-25520 levels	7997	http://ftp.ebi.ac.uk/pub/databases/gwas/summary_statistics/GCST90200001-GCST90201000/GCST90200668/GCST90200668_buildGRCh38.tsv.gz
GCST90200669	X-25519 levels	8080	http://ftp.ebi.ac.uk/pub/databases/gwas/summary_statistics/GCST90200001-GCST90201000/GCST90200669/GCST90200669_buildGRCh38.tsv.gz
GCST90200670	X-26111 levels	8002	http://ftp.ebi.ac.uk/pub/databases/gwas/summary_statistics/GCST90200001-GCST90201000/GCST90200670/GCST90200670_buildGRCh38.tsv.gz
GCST90200671	X-26109 levels	6992	http://ftp.ebi.ac.uk/pub/databases/gwas/summary_statistics/GCST90200001-GCST90201000/GCST90200671/GCST90200671_buildGRCh38.tsv.gz
GCST90200672	X-26054 levels	8046	http://ftp.ebi.ac.uk/pub/databases/gwas/summary_statistics/GCST90200001-GCST90201000/GCST90200672/GCST90200672_buildGRCh38.tsv.gz
GCST90200673	Carnitine C4 levels	8111	http://ftp.ebi.ac.uk/pub/databases/gwas/summary_statistics/GCST90200001-GCST90201000/GCST90200673/GCST90200673_buildGRCh38.tsv.gz
GCST90200674	Androsterone sulfate levels	8182	http://ftp.ebi.ac.uk/pub/databases/gwas/summary_statistics/GCST90200001-GCST90201000/GCST90200674/GCST90200674_buildGRCh38.tsv.gz
GCST90200675	N-acetyltyrosine levels	7841	http://ftp.ebi.ac.uk/pub/databases/gwas/summary_statistics/GCST90200001-GCST90201000/GCST90200675/GCST90200675_buildGRCh38.tsv.gz
GCST90200676	N-acetyl-L-glutamine levels	8181	http://ftp.ebi.ac.uk/pub/databases/gwas/summary_statistics/GCST90200001-GCST90201000/GCST90200676/GCST90200676_buildGRCh38.tsv.gz
GCST90200677	N-acetylphenylalanine levels	8228	http://ftp.ebi.ac.uk/pub/databases/gwas/summary_statistics/GCST90200001-GCST90201000/GCST90200677/GCST90200677_buildGRCh38.tsv.gz
GCST90200678	N-acetylasparagine levels	7935	http://ftp.ebi.ac.uk/pub/databases/gwas/summary_statistics/GCST90200001-GCST90201000/GCST90200678/GCST90200678_buildGRCh38.tsv.gz
GCST90200679	N-acetylarginine levels	8271	http://ftp.ebi.ac.uk/pub/databases/gwas/summary_statistics/GCST90200001-GCST90201000/GCST90200679/GCST90200679_buildGRCh38.tsv.gz
GCST90200680	5-acetylamino-6-formylamino-3-methyluracil levels	7599	http://ftp.ebi.ac.uk/pub/databases/gwas/summary_statistics/GCST90200001-GCST90201000/GCST90200680/GCST90200680_buildGRCh38.tsv.gz
GCST90200681	Orotidine levels	8017	http://ftp.ebi.ac.uk/pub/databases/gwas/summary_statistics/GCST90200001-GCST90201000/GCST90200681/GCST90200681_buildGRCh38.tsv.gz
GCST90200682	3-methylcytidine levels	8117	http://ftp.ebi.ac.uk/pub/databases/gwas/summary_statistics/GCST90200001-GCST90201000/GCST90200682/GCST90200682_buildGRCh38.tsv.gz
GCST90200683	N-acetylcitrulline levels	7324	http://ftp.ebi.ac.uk/pub/databases/gwas/summary_statistics/GCST90200001-GCST90201000/GCST90200683/GCST90200683_buildGRCh38.tsv.gz
GCST90200684	N-acetyl-aspartyl-glutamate (naag) levels	7705	http://ftp.ebi.ac.uk/pub/databases/gwas/summary_statistics/GCST90200001-GCST90201000/GCST90200684/GCST90200684_buildGRCh38.tsv.gz
GCST90200685	1-stearoyl-2-arachidonoyl-gpc (18:0/20:4) levels	8253	http://ftp.ebi.ac.uk/pub/databases/gwas/summary_statistics/GCST90200001-GCST90201000/GCST90200685/GCST90200685_buildGRCh38.tsv.gz
GCST90200686	Bilirubin (E,E) levels	8263	http://ftp.ebi.ac.uk/pub/databases/gwas/summary_statistics/GCST90200001-GCST90201000/GCST90200686/GCST90200686_buildGRCh38.tsv.gz
GCST90200687	Bilirubin (E,Z or Z,E) levels	8238	http://ftp.ebi.ac.uk/pub/databases/gwas/summary_statistics/GCST90200001-GCST90201000/GCST90200687/GCST90200687_buildGRCh38.tsv.gz
GCST90200688	Androsterone glucuronide levels	7980	http://ftp.ebi.ac.uk/pub/databases/gwas/summary_statistics/GCST90200001-GCST90201000/GCST90200688/GCST90200688_buildGRCh38.tsv.gz
GCST90200689	N6-methyllysine levels	8299	http://ftp.ebi.ac.uk/pub/databases/gwas/summary_statistics/GCST90200001-GCST90201000/GCST90200689/GCST90200689_buildGRCh38.tsv.gz
GCST90200690	N-acetyl-1-methylhistidine levels	7588	http://ftp.ebi.ac.uk/pub/databases/gwas/summary_statistics/GCST90200001-GCST90201000/GCST90200690/GCST90200690_buildGRCh38.tsv.gz
GCST90200691	N-delta-acetylornithine levels	8259	http://ftp.ebi.ac.uk/pub/databases/gwas/summary_statistics/GCST90200001-GCST90201000/GCST90200691/GCST90200691_buildGRCh38.tsv.gz
GCST90200692	1-palmitoyl-2-arachidonoyl-gpc (16:0/20:4n6) levels	8238	http://ftp.ebi.ac.uk/pub/databases/gwas/summary_statistics/GCST90200001-GCST90201000/GCST90200692/GCST90200692_buildGRCh38.tsv.gz
GCST90200693	Glycochenodeoxycholate glucuronide (1) levels	8236	http://ftp.ebi.ac.uk/pub/databases/gwas/summary_statistics/GCST90200001-GCST90201000/GCST90200693/GCST90200693_buildGRCh38.tsv.gz
GCST90200694	2'-o-methylcytidine levels	8122	http://ftp.ebi.ac.uk/pub/databases/gwas/summary_statistics/GCST90200001-GCST90201000/GCST90200694/GCST90200694_buildGRCh38.tsv.gz
GCST90200695	2'-o-methyluridine levels	7582	http://ftp.ebi.ac.uk/pub/databases/gwas/summary_statistics/GCST90200001-GCST90201000/GCST90200695/GCST90200695_buildGRCh38.tsv.gz
GCST90200696	N6,N6-dimethyllysine levels	8265	http://ftp.ebi.ac.uk/pub/databases/gwas/summary_statistics/GCST90200001-GCST90201000/GCST90200696/GCST90200696_buildGRCh38.tsv.gz
GCST90200697	N2-acetyl,N6,N6-dimethyllysine levels	7891	http://ftp.ebi.ac.uk/pub/databases/gwas/summary_statistics/GCST90200001-GCST90201000/GCST90200697/GCST90200697_buildGRCh38.tsv.gz
GCST90200698	N2-acetyl,N6-methyllysine levels	8069	http://ftp.ebi.ac.uk/pub/databases/gwas/summary_statistics/GCST90200001-GCST90201000/GCST90200698/GCST90200698_buildGRCh38.tsv.gz
GCST90200699	Deoxycholic acid glucuronide levels	8060	http://ftp.ebi.ac.uk/pub/databases/gwas/summary_statistics/GCST90200001-GCST90201000/GCST90200699/GCST90200699_buildGRCh38.tsv.gz
GCST90200700	Decadienedioic acid (C10:2-DC) levels	8131	http://ftp.ebi.ac.uk/pub/databases/gwas/summary_statistics/GCST90200001-GCST90201000/GCST90200700/GCST90200700_buildGRCh38.tsv.gz
GCST90200701	Bilirubin degradation product, C17H18N2O4 (1) levels	8254	http://ftp.ebi.ac.uk/pub/databases/gwas/summary_statistics/GCST90200001-GCST90201000/GCST90200701/GCST90200701_buildGRCh38.tsv.gz
GCST90200702	Bilirubin degradation product, C17H18N2O4 (2) levels	8255	http://ftp.ebi.ac.uk/pub/databases/gwas/summary_statistics/GCST90200001-GCST90201000/GCST90200702/GCST90200702_buildGRCh38.tsv.gz
GCST90200703	Bilirubin degradation product, C17H18N2O4 (3) levels	8253	http://ftp.ebi.ac.uk/pub/databases/gwas/summary_statistics/GCST90200001-GCST90201000/GCST90200703/GCST90200703_buildGRCh38.tsv.gz
GCST90200704	Bilirubin (z,z) levels	8261	http://ftp.ebi.ac.uk/pub/databases/gwas/summary_statistics/GCST90200001-GCST90201000/GCST90200704/GCST90200704_buildGRCh38.tsv.gz
GCST90200705	Ethylmalonate levels	8172	http://ftp.ebi.ac.uk/pub/databases/gwas/summary_statistics/GCST90200001-GCST90201000/GCST90200705/GCST90200705_buildGRCh38.tsv.gz
GCST90200706	Biliverdin levels	8262	http://ftp.ebi.ac.uk/pub/databases/gwas/summary_statistics/GCST90200001-GCST90201000/GCST90200706/GCST90200706_buildGRCh38.tsv.gz
GCST90200707	Glycine levels	8262	http://ftp.ebi.ac.uk/pub/databases/gwas/summary_statistics/GCST90200001-GCST90201000/GCST90200707/GCST90200707_buildGRCh38.tsv.gz
GCST90200708	X-12112 levels	8211	http://ftp.ebi.ac.uk/pub/databases/gwas/summary_statistics/GCST90200001-GCST90201000/GCST90200708/GCST90200708_buildGRCh38.tsv.gz
GCST90200709	X-12798 levels	8186	http://ftp.ebi.ac.uk/pub/databases/gwas/summary_statistics/GCST90200001-GCST90201000/GCST90200709/GCST90200709_buildGRCh38.tsv.gz
GCST90200710	X-13431 levels	8161	http://ftp.ebi.ac.uk/pub/databases/gwas/summary_statistics/GCST90200001-GCST90201000/GCST90200710/GCST90200710_buildGRCh38.tsv.gz
GCST90200711	X-19141 levels	8244	http://ftp.ebi.ac.uk/pub/databases/gwas/summary_statistics/GCST90200001-GCST90201000/GCST90200711/GCST90200711_buildGRCh38.tsv.gz
GCST90200712	Spermidine to 5-methylthioadenosine (MTA) ratio	7320	http://ftp.ebi.ac.uk/pub/databases/gwas/summary_statistics/GCST90200001-GCST90201000/GCST90200712/GCST90200712_buildGRCh38.tsv.gz
GCST90200713	Spermidine to ornithine ratio	7309	http://ftp.ebi.ac.uk/pub/databases/gwas/summary_statistics/GCST90200001-GCST90201000/GCST90200713/GCST90200713_buildGRCh38.tsv.gz
GCST90200714	Alpha-ketoglutarate to alpha-ketobutyrate ratio	8216	http://ftp.ebi.ac.uk/pub/databases/gwas/summary_statistics/GCST90200001-GCST90201000/GCST90200714/GCST90200714_buildGRCh38.tsv.gz
GCST90200715	Alpha-ketoglutarate to glutamate ratio	8274	http://ftp.ebi.ac.uk/pub/databases/gwas/summary_statistics/GCST90200001-GCST90201000/GCST90200715/GCST90200715_buildGRCh38.tsv.gz
GCST90200716	Adenosine 5'-diphosphate (ADP) to phosphoethanolamine ratio	4579	http://ftp.ebi.ac.uk/pub/databases/gwas/summary_statistics/GCST90200001-GCST90201000/GCST90200716/GCST90200716_buildGRCh38.tsv.gz
GCST90200717	3-phosphoglycerate to adenosine 5'-diphosphate (ADP) ratio	4530	http://ftp.ebi.ac.uk/pub/databases/gwas/summary_statistics/GCST90200001-GCST90201000/GCST90200717/GCST90200717_buildGRCh38.tsv.gz
GCST90200718	Alpha-ketoglutarate to succinate ratio	8260	http://ftp.ebi.ac.uk/pub/databases/gwas/summary_statistics/GCST90200001-GCST90201000/GCST90200718/GCST90200718_buildGRCh38.tsv.gz
GCST90200719	Adenosine 3',5'-cyclic monophosphate (cAMP) to adenosine 5'-monophosphate (AMP) ratio	6726	http://ftp.ebi.ac.uk/pub/databases/gwas/summary_statistics/GCST90200001-GCST90201000/GCST90200719/GCST90200719_buildGRCh38.tsv.gz
GCST90200720	Adenosine 5'-diphosphate (ADP) to pantothenate ratio	4561	http://ftp.ebi.ac.uk/pub/databases/gwas/summary_statistics/GCST90200001-GCST90201000/GCST90200720/GCST90200720_buildGRCh38.tsv.gz
GCST90200721	Adenosine 5'-diphosphate (ADP) to phosphate ratio	4559	http://ftp.ebi.ac.uk/pub/databases/gwas/summary_statistics/GCST90200001-GCST90201000/GCST90200721/GCST90200721_buildGRCh38.tsv.gz
GCST90200722	S-adenosylhomocysteine (SAH) to leucine ratio	6122	http://ftp.ebi.ac.uk/pub/databases/gwas/summary_statistics/GCST90200001-GCST90201000/GCST90200722/GCST90200722_buildGRCh38.tsv.gz
GCST90200723	S-adenosylhomocysteine (SAH) to 5-methyluridine (ribothymidine) ratio	6078	http://ftp.ebi.ac.uk/pub/databases/gwas/summary_statistics/GCST90200001-GCST90201000/GCST90200723/GCST90200723_buildGRCh38.tsv.gz
GCST90200724	Cholate to taurocholate ratio	7328	http://ftp.ebi.ac.uk/pub/databases/gwas/summary_statistics/GCST90200001-GCST90201000/GCST90200724/GCST90200724_buildGRCh38.tsv.gz
GCST90200725	Adenosine 5'-diphosphate (ADP) to creatine ratio	4561	http://ftp.ebi.ac.uk/pub/databases/gwas/summary_statistics/GCST90200001-GCST90201000/GCST90200725/GCST90200725_buildGRCh38.tsv.gz
GCST90200726	N-acetylputrescine to (N(1) + N(8))-acetylspermidine ratio	8144	http://ftp.ebi.ac.uk/pub/databases/gwas/summary_statistics/GCST90200001-GCST90201000/GCST90200726/GCST90200726_buildGRCh38.tsv.gz
GCST90200727	Adenosine 3',5'-cyclic monophosphate (cAMP) to taurocholate ratio	6329	http://ftp.ebi.ac.uk/pub/databases/gwas/summary_statistics/GCST90200001-GCST90201000/GCST90200727/GCST90200727_buildGRCh38.tsv.gz
GCST90200728	Adenosine 5'-diphosphate (ADP) to Adenosine 5'-monophosphate (AMP) ratio	4573	http://ftp.ebi.ac.uk/pub/databases/gwas/summary_statistics/GCST90200001-GCST90201000/GCST90200728/GCST90200728_buildGRCh38.tsv.gz
GCST90200729	3-phosphoglycerate to phosphate ratio	8153	http://ftp.ebi.ac.uk/pub/databases/gwas/summary_statistics/GCST90200001-GCST90201000/GCST90200729/GCST90200729_buildGRCh38.tsv.gz
GCST90200730	Adenosine 5'-diphosphate (ADP) to fructose ratio	4571	http://ftp.ebi.ac.uk/pub/databases/gwas/summary_statistics/GCST90200001-GCST90201000/GCST90200730/GCST90200730_buildGRCh38.tsv.gz
GCST90200731	Adenosine 5'-diphosphate (ADP) to mannose ratio	4587	http://ftp.ebi.ac.uk/pub/databases/gwas/summary_statistics/GCST90200001-GCST90201000/GCST90200731/GCST90200731_buildGRCh38.tsv.gz
GCST90200732	Adenosine 5'-diphosphate (ADP) to tyrosine ratio	4560	http://ftp.ebi.ac.uk/pub/databases/gwas/summary_statistics/GCST90200001-GCST90201000/GCST90200732/GCST90200732_buildGRCh38.tsv.gz
GCST90200733	Adenosine 5'-diphosphate (ADP) to N-acetylglucosamine to N-acetylgalactosamine ratio	4392	http://ftp.ebi.ac.uk/pub/databases/gwas/summary_statistics/GCST90200001-GCST90201000/GCST90200733/GCST90200733_buildGRCh38.tsv.gz
GCST90200734	Adenosine 5'-monophosphate (AMP) to palmitate (16:0) ratio	8227	http://ftp.ebi.ac.uk/pub/databases/gwas/summary_statistics/GCST90200001-GCST90201000/GCST90200734/GCST90200734_buildGRCh38.tsv.gz
GCST90200735	Arginine to ornithine ratio	8250	http://ftp.ebi.ac.uk/pub/databases/gwas/summary_statistics/GCST90200001-GCST90201000/GCST90200735/GCST90200735_buildGRCh38.tsv.gz
GCST90200736	Adenosine 5'-diphosphate (ADP) to arginine ratio	4568	http://ftp.ebi.ac.uk/pub/databases/gwas/summary_statistics/GCST90200001-GCST90201000/GCST90200736/GCST90200736_buildGRCh38.tsv.gz
GCST90200737	Adenosine 5'-diphosphate (ADP) to 2'-deoxyuridine ratio	4391	http://ftp.ebi.ac.uk/pub/databases/gwas/summary_statistics/GCST90200001-GCST90201000/GCST90200737/GCST90200737_buildGRCh38.tsv.gz
GCST90200738	Adenosine 5'-monophosphate (AMP) to inosine 5'-monophosphate (IMP) ratio	4601	http://ftp.ebi.ac.uk/pub/databases/gwas/summary_statistics/GCST90200001-GCST90201000/GCST90200738/GCST90200738_buildGRCh38.tsv.gz
GCST90200739	Adenosine 5'-monophosphate (AMP) to proline ratio	8190	http://ftp.ebi.ac.uk/pub/databases/gwas/summary_statistics/GCST90200001-GCST90201000/GCST90200739/GCST90200739_buildGRCh38.tsv.gz
GCST90200740	Arachidonate (20:4n6) to oleate to vaccenate (18:1) ratio	8171	http://ftp.ebi.ac.uk/pub/databases/gwas/summary_statistics/GCST90200001-GCST90201000/GCST90200740/GCST90200740_buildGRCh38.tsv.gz
GCST90200741	Adenosine 5'-monophosphate (AMP) to alanine ratio	8172	http://ftp.ebi.ac.uk/pub/databases/gwas/summary_statistics/GCST90200001-GCST90201000/GCST90200741/GCST90200741_buildGRCh38.tsv.gz
GCST90200742	Aspartate to citrate ratio	8191	http://ftp.ebi.ac.uk/pub/databases/gwas/summary_statistics/GCST90200001-GCST90201000/GCST90200742/GCST90200742_buildGRCh38.tsv.gz
GCST90200743	Arginine to citrulline ratio	8192	http://ftp.ebi.ac.uk/pub/databases/gwas/summary_statistics/GCST90200001-GCST90201000/GCST90200743/GCST90200743_buildGRCh38.tsv.gz
GCST90200744	Arginine to glutamate ratio	8194	http://ftp.ebi.ac.uk/pub/databases/gwas/summary_statistics/GCST90200001-GCST90201000/GCST90200744/GCST90200744_buildGRCh38.tsv.gz
GCST90200745	Adenosine 5'-monophosphate (AMP) to phenylalanine ratio	8189	http://ftp.ebi.ac.uk/pub/databases/gwas/summary_statistics/GCST90200001-GCST90201000/GCST90200745/GCST90200745_buildGRCh38.tsv.gz
GCST90200746	Adenosine 5'-diphosphate (ADP) to gluconate ratio	4540	http://ftp.ebi.ac.uk/pub/databases/gwas/summary_statistics/GCST90200001-GCST90201000/GCST90200746/GCST90200746_buildGRCh38.tsv.gz
GCST90200747	Adenosine 5'-monophosphate (AMP) to phosphate ratio	8184	http://ftp.ebi.ac.uk/pub/databases/gwas/summary_statistics/GCST90200001-GCST90201000/GCST90200747/GCST90200747_buildGRCh38.tsv.gz
GCST90200748	Aspartate to glutamate ratio	8190	http://ftp.ebi.ac.uk/pub/databases/gwas/summary_statistics/GCST90200001-GCST90201000/GCST90200748/GCST90200748_buildGRCh38.tsv.gz
GCST90200749	Arachidonate (20:4n6) to pyruvate ratio	8200	http://ftp.ebi.ac.uk/pub/databases/gwas/summary_statistics/GCST90200001-GCST90201000/GCST90200749/GCST90200749_buildGRCh38.tsv.gz
GCST90200750	Aspartate to asparagine ratio	8195	http://ftp.ebi.ac.uk/pub/databases/gwas/summary_statistics/GCST90200001-GCST90201000/GCST90200750/GCST90200750_buildGRCh38.tsv.gz
GCST90200751	Cortisone to cortisol ratio	8173	http://ftp.ebi.ac.uk/pub/databases/gwas/summary_statistics/GCST90200001-GCST90201000/GCST90200751/GCST90200751_buildGRCh38.tsv.gz
GCST90200752	Succinate to acetoacetate ratio	6829	http://ftp.ebi.ac.uk/pub/databases/gwas/summary_statistics/GCST90200001-GCST90201000/GCST90200752/GCST90200752_buildGRCh38.tsv.gz
GCST90200753	Aspartate to citrulline ratio	8139	http://ftp.ebi.ac.uk/pub/databases/gwas/summary_statistics/GCST90200001-GCST90201000/GCST90200753/GCST90200753_buildGRCh38.tsv.gz
GCST90200754	Sphingosine to phosphate ratio	8017	http://ftp.ebi.ac.uk/pub/databases/gwas/summary_statistics/GCST90200001-GCST90201000/GCST90200754/GCST90200754_buildGRCh38.tsv.gz
GCST90200755	Inosine 5'-monophosphate (IMP) to phosphate ratio	4605	http://ftp.ebi.ac.uk/pub/databases/gwas/summary_statistics/GCST90200001-GCST90201000/GCST90200755/GCST90200755_buildGRCh38.tsv.gz
GCST90200756	Glycine to pyridoxal ratio	8173	http://ftp.ebi.ac.uk/pub/databases/gwas/summary_statistics/GCST90200001-GCST90201000/GCST90200756/GCST90200756_buildGRCh38.tsv.gz
GCST90200757	Glycine to alanine ratio	8167	http://ftp.ebi.ac.uk/pub/databases/gwas/summary_statistics/GCST90200001-GCST90201000/GCST90200757/GCST90200757_buildGRCh38.tsv.gz
GCST90200758	Glycine to serine ratio	8206	http://ftp.ebi.ac.uk/pub/databases/gwas/summary_statistics/GCST90200001-GCST90201000/GCST90200758/GCST90200758_buildGRCh38.tsv.gz
GCST90200759	Histidine to trans-urocanate ratio	8109	http://ftp.ebi.ac.uk/pub/databases/gwas/summary_statistics/GCST90200001-GCST90201000/GCST90200759/GCST90200759_buildGRCh38.tsv.gz
GCST90200760	Methionine to methionine sulfoxide ratio	8214	http://ftp.ebi.ac.uk/pub/databases/gwas/summary_statistics/GCST90200001-GCST90201000/GCST90200760/GCST90200760_buildGRCh38.tsv.gz
GCST90200761	Citrulline to dimethylarginine (SDMA + ADMA) ratio	8243	http://ftp.ebi.ac.uk/pub/databases/gwas/summary_statistics/GCST90200001-GCST90201000/GCST90200761/GCST90200761_buildGRCh38.tsv.gz
GCST90200762	Palmitate (16:0) to myristate (14:0) ratio	8215	http://ftp.ebi.ac.uk/pub/databases/gwas/summary_statistics/GCST90200001-GCST90201000/GCST90200762/GCST90200762_buildGRCh38.tsv.gz
GCST90200763	Phosphate to N-acetylneuraminate ratio	8256	http://ftp.ebi.ac.uk/pub/databases/gwas/summary_statistics/GCST90200001-GCST90201000/GCST90200763/GCST90200763_buildGRCh38.tsv.gz
GCST90200764	Phosphate to uridine ratio	8186	http://ftp.ebi.ac.uk/pub/databases/gwas/summary_statistics/GCST90200001-GCST90201000/GCST90200764/GCST90200764_buildGRCh38.tsv.gz
GCST90200765	Phosphate to alanine ratio	8230	http://ftp.ebi.ac.uk/pub/databases/gwas/summary_statistics/GCST90200001-GCST90201000/GCST90200765/GCST90200765_buildGRCh38.tsv.gz
GCST90200766	Phosphate to phosphoethanolamine ratio	8205	http://ftp.ebi.ac.uk/pub/databases/gwas/summary_statistics/GCST90200001-GCST90201000/GCST90200766/GCST90200766_buildGRCh38.tsv.gz
GCST90200767	Phosphate to glucose ratio	8232	http://ftp.ebi.ac.uk/pub/databases/gwas/summary_statistics/GCST90200001-GCST90201000/GCST90200767/GCST90200767_buildGRCh38.tsv.gz
GCST90200768	Phosphate to 2'-deoxyuridine ratio	7846	http://ftp.ebi.ac.uk/pub/databases/gwas/summary_statistics/GCST90200001-GCST90201000/GCST90200768/GCST90200768_buildGRCh38.tsv.gz
GCST90200769	Phosphate to mannose ratio	8206	http://ftp.ebi.ac.uk/pub/databases/gwas/summary_statistics/GCST90200001-GCST90201000/GCST90200769/GCST90200769_buildGRCh38.tsv.gz
GCST90200770	Phenylalanine to tyrosine ratio	8205	http://ftp.ebi.ac.uk/pub/databases/gwas/summary_statistics/GCST90200001-GCST90201000/GCST90200770/GCST90200770_buildGRCh38.tsv.gz
GCST90200771	Phosphate to fructose ratio	8209	http://ftp.ebi.ac.uk/pub/databases/gwas/summary_statistics/GCST90200001-GCST90201000/GCST90200771/GCST90200771_buildGRCh38.tsv.gz
GCST90200772	Phosphate to citrate ratio	8238	http://ftp.ebi.ac.uk/pub/databases/gwas/summary_statistics/GCST90200001-GCST90201000/GCST90200772/GCST90200772_buildGRCh38.tsv.gz
GCST90200773	Serine to alpha-tocopherol ratio	8197	http://ftp.ebi.ac.uk/pub/databases/gwas/summary_statistics/GCST90200001-GCST90201000/GCST90200773/GCST90200773_buildGRCh38.tsv.gz
GCST90200774	Uridine to pseudouridine ratio	8254	http://ftp.ebi.ac.uk/pub/databases/gwas/summary_statistics/GCST90200001-GCST90201000/GCST90200774/GCST90200774_buildGRCh38.tsv.gz
GCST90200775	Serine to pyruvate ratio	8235	http://ftp.ebi.ac.uk/pub/databases/gwas/summary_statistics/GCST90200001-GCST90201000/GCST90200775/GCST90200775_buildGRCh38.tsv.gz
GCST90200776	Glutamate to glutamine ratio	8228	http://ftp.ebi.ac.uk/pub/databases/gwas/summary_statistics/GCST90200001-GCST90201000/GCST90200776/GCST90200776_buildGRCh38.tsv.gz
GCST90200777	Uridine to cytidine ratio	7705	http://ftp.ebi.ac.uk/pub/databases/gwas/summary_statistics/GCST90200001-GCST90201000/GCST90200777/GCST90200777_buildGRCh38.tsv.gz
GCST90200778	Pyruvate to 3-methyl-2-oxobutyrate ratio	8193	http://ftp.ebi.ac.uk/pub/databases/gwas/summary_statistics/GCST90200001-GCST90201000/GCST90200778/GCST90200778_buildGRCh38.tsv.gz
GCST90200779	Pyruvate to N-acetylneuraminate ratio	8194	http://ftp.ebi.ac.uk/pub/databases/gwas/summary_statistics/GCST90200001-GCST90201000/GCST90200779/GCST90200779_buildGRCh38.tsv.gz
GCST90200780	Alanine to pyruvate ratio	8250	http://ftp.ebi.ac.uk/pub/databases/gwas/summary_statistics/GCST90200001-GCST90201000/GCST90200780/GCST90200780_buildGRCh38.tsv.gz
GCST90200781	Glucose to maltose ratio	6308	http://ftp.ebi.ac.uk/pub/databases/gwas/summary_statistics/GCST90200001-GCST90201000/GCST90200781/GCST90200781_buildGRCh38.tsv.gz
GCST90200782	Mannose to trans-4-hydroxyproline ratio	8194	http://ftp.ebi.ac.uk/pub/databases/gwas/summary_statistics/GCST90200001-GCST90201000/GCST90200782/GCST90200782_buildGRCh38.tsv.gz
GCST90200783	Mannose to S-methylcysteine ratio	8182	http://ftp.ebi.ac.uk/pub/databases/gwas/summary_statistics/GCST90200001-GCST90201000/GCST90200783/GCST90200783_buildGRCh38.tsv.gz
GCST90200784	Glutamate to cysteine ratio	8199	http://ftp.ebi.ac.uk/pub/databases/gwas/summary_statistics/GCST90200001-GCST90201000/GCST90200784/GCST90200784_buildGRCh38.tsv.gz
GCST90200785	Cysteine to 5-oxoproline ratio	8203	http://ftp.ebi.ac.uk/pub/databases/gwas/summary_statistics/GCST90200001-GCST90201000/GCST90200785/GCST90200785_buildGRCh38.tsv.gz
GCST90200786	Cysteine to alanine ratio	8220	http://ftp.ebi.ac.uk/pub/databases/gwas/summary_statistics/GCST90200001-GCST90201000/GCST90200786/GCST90200786_buildGRCh38.tsv.gz
GCST90200787	Glutamine to asparagine ratio	8251	http://ftp.ebi.ac.uk/pub/databases/gwas/summary_statistics/GCST90200001-GCST90201000/GCST90200787/GCST90200787_buildGRCh38.tsv.gz
GCST90200788	5-oxoproline to citrate ratio	8256	http://ftp.ebi.ac.uk/pub/databases/gwas/summary_statistics/GCST90200001-GCST90201000/GCST90200788/GCST90200788_buildGRCh38.tsv.gz
GCST90200789	Alpha-tocopherol to sulfate ratio	8201	http://ftp.ebi.ac.uk/pub/databases/gwas/summary_statistics/GCST90200001-GCST90201000/GCST90200789/GCST90200789_buildGRCh38.tsv.gz
GCST90200790	Thyroxine to taurocholate ratio	7615	http://ftp.ebi.ac.uk/pub/databases/gwas/summary_statistics/GCST90200001-GCST90201000/GCST90200790/GCST90200790_buildGRCh38.tsv.gz
GCST90200791	Creatine to carnitine ratio	8235	http://ftp.ebi.ac.uk/pub/databases/gwas/summary_statistics/GCST90200001-GCST90201000/GCST90200791/GCST90200791_buildGRCh38.tsv.gz
GCST90200792	Carnitine to palmitoylcarnitine (C16) ratio	8146	http://ftp.ebi.ac.uk/pub/databases/gwas/summary_statistics/GCST90200001-GCST90201000/GCST90200792/GCST90200792_buildGRCh38.tsv.gz
GCST90200793	Glycolithocholate to glycolithocholate sulfate ratio	7043	http://ftp.ebi.ac.uk/pub/databases/gwas/summary_statistics/GCST90200001-GCST90201000/GCST90200793/GCST90200793_buildGRCh38.tsv.gz
GCST90200794	Oleoyl-linoleoyl-glycerol (18:1 to 18:2) [2] to linoleoyl-arachidonoyl-glycerol (18:2 to 20:4) [1] ratio	7620	http://ftp.ebi.ac.uk/pub/databases/gwas/summary_statistics/GCST90200001-GCST90201000/GCST90200794/GCST90200794_buildGRCh38.tsv.gz
GCST90200795	Oleoyl-linoleoyl-glycerol (18:1 to 18:2) [2] to linoleoyl-arachidonoyl-glycerol (18:2 to 20:4) [2] ratio	7615	http://ftp.ebi.ac.uk/pub/databases/gwas/summary_statistics/GCST90200001-GCST90201000/GCST90200795/GCST90200795_buildGRCh38.tsv.gz
GCST90200796	Spermidine to (N(1) + N(8))-acetylspermidine ratio	7287	http://ftp.ebi.ac.uk/pub/databases/gwas/summary_statistics/GCST90200001-GCST90201000/GCST90200796/GCST90200796_buildGRCh38.tsv.gz
GCST90200797	Spermidine to N-acetylputrescine ratio	7299	http://ftp.ebi.ac.uk/pub/databases/gwas/summary_statistics/GCST90200001-GCST90201000/GCST90200797/GCST90200797_buildGRCh38.tsv.gz
GCST90200798	Dopamine 4-sulfate to dopamine 3-O-sulfate ratio	6840	http://ftp.ebi.ac.uk/pub/databases/gwas/summary_statistics/GCST90200001-GCST90201000/GCST90200798/GCST90200798_buildGRCh38.tsv.gz
GCST90200799	Spermidine to adenosine 5'-diphosphate (ADP) ratio	4195	http://ftp.ebi.ac.uk/pub/databases/gwas/summary_statistics/GCST90200001-GCST90201000/GCST90200799/GCST90200799_buildGRCh38.tsv.gz
GCST90200800	Spermidine to histidine ratio	7297	http://ftp.ebi.ac.uk/pub/databases/gwas/summary_statistics/GCST90200001-GCST90201000/GCST90200800/GCST90200800_buildGRCh38.tsv.gz
GCST90200801	5-methylthioadenosine (MTA) to phosphate ratio	8261	http://ftp.ebi.ac.uk/pub/databases/gwas/summary_statistics/GCST90200001-GCST90201000/GCST90200801/GCST90200801_buildGRCh38.tsv.gz
GCST90200802	Histidine to pyruvate ratio	8241	http://ftp.ebi.ac.uk/pub/databases/gwas/summary_statistics/GCST90200001-GCST90201000/GCST90200802/GCST90200802_buildGRCh38.tsv.gz
GCST90200803	Spermidine to phosphate ratio	7382	http://ftp.ebi.ac.uk/pub/databases/gwas/summary_statistics/GCST90200001-GCST90201000/GCST90200803/GCST90200803_buildGRCh38.tsv.gz
GCST90200804	Spermidine to pyruvate ratio	7296	http://ftp.ebi.ac.uk/pub/databases/gwas/summary_statistics/GCST90200001-GCST90201000/GCST90200804/GCST90200804_buildGRCh38.tsv.gz
GCST90200805	Spermidine to carnitine ratio	7338	http://ftp.ebi.ac.uk/pub/databases/gwas/summary_statistics/GCST90200001-GCST90201000/GCST90200805/GCST90200805_buildGRCh38.tsv.gz
GCST90200806	Spermidine to ergothioneine ratio	7291	http://ftp.ebi.ac.uk/pub/databases/gwas/summary_statistics/GCST90200001-GCST90201000/GCST90200806/GCST90200806_buildGRCh38.tsv.gz
GCST90200807	Carnitine to ergothioneine ratio	8110	http://ftp.ebi.ac.uk/pub/databases/gwas/summary_statistics/GCST90200001-GCST90201000/GCST90200807/GCST90200807_buildGRCh38.tsv.gz
GCST90200808	Spermidine to choline ratio	7295	http://ftp.ebi.ac.uk/pub/databases/gwas/summary_statistics/GCST90200001-GCST90201000/GCST90200808/GCST90200808_buildGRCh38.tsv.gz
GCST90200809	Spermidine to taurocholate ratio	6777	http://ftp.ebi.ac.uk/pub/databases/gwas/summary_statistics/GCST90200001-GCST90201000/GCST90200809/GCST90200809_buildGRCh38.tsv.gz
GCST90200810	Alpha-ketoglutarate to kynurenine ratio	8272	http://ftp.ebi.ac.uk/pub/databases/gwas/summary_statistics/GCST90200001-GCST90201000/GCST90200810/GCST90200810_buildGRCh38.tsv.gz
GCST90200811	Choline to taurocholate ratio	7625	http://ftp.ebi.ac.uk/pub/databases/gwas/summary_statistics/GCST90200001-GCST90201000/GCST90200811/GCST90200811_buildGRCh38.tsv.gz
GCST90200812	Glutamate to kynurenine ratio	8184	http://ftp.ebi.ac.uk/pub/databases/gwas/summary_statistics/GCST90200001-GCST90201000/GCST90200812/GCST90200812_buildGRCh38.tsv.gz
GCST90200813	Ornithine to glutamate ratio	8202	http://ftp.ebi.ac.uk/pub/databases/gwas/summary_statistics/GCST90200001-GCST90201000/GCST90200813/GCST90200813_buildGRCh38.tsv.gz
GCST90200814	Alpha-ketoglutarate to ornithine ratio	8273	http://ftp.ebi.ac.uk/pub/databases/gwas/summary_statistics/GCST90200001-GCST90201000/GCST90200814/GCST90200814_buildGRCh38.tsv.gz
GCST90200815	3-hydroxyisobutyrate to adenosine 5'-diphosphate (ADP) ratio	4488	http://ftp.ebi.ac.uk/pub/databases/gwas/summary_statistics/GCST90200001-GCST90201000/GCST90200815/GCST90200815_buildGRCh38.tsv.gz
GCST90200816	Alpha-ketoglutarate to aspartate ratio	8272	http://ftp.ebi.ac.uk/pub/databases/gwas/summary_statistics/GCST90200001-GCST90201000/GCST90200816/GCST90200816_buildGRCh38.tsv.gz
GCST90200817	3-hydroxyisobutyrate to phosphate ratio	8170	http://ftp.ebi.ac.uk/pub/databases/gwas/summary_statistics/GCST90200001-GCST90201000/GCST90200817/GCST90200817_buildGRCh38.tsv.gz
GCST90200818	Adenosine 5'-diphosphate (ADP) to glycerate ratio	4544	http://ftp.ebi.ac.uk/pub/databases/gwas/summary_statistics/GCST90200001-GCST90201000/GCST90200818/GCST90200818_buildGRCh38.tsv.gz
GCST90200819	3-phosphoglycerate to glycerate ratio	8101	http://ftp.ebi.ac.uk/pub/databases/gwas/summary_statistics/GCST90200001-GCST90201000/GCST90200819/GCST90200819_buildGRCh38.tsv.gz
GCST90200820	Adenosine 5'-diphosphate (ADP) to valine ratio	4608	http://ftp.ebi.ac.uk/pub/databases/gwas/summary_statistics/GCST90200001-GCST90201000/GCST90200820/GCST90200820_buildGRCh38.tsv.gz
GCST90200821	Adenosine 5'-diphosphate (ADP) to glycine ratio	4577	http://ftp.ebi.ac.uk/pub/databases/gwas/summary_statistics/GCST90200001-GCST90201000/GCST90200821/GCST90200821_buildGRCh38.tsv.gz
GCST90200822	Phosphate to valine ratio	8277	http://ftp.ebi.ac.uk/pub/databases/gwas/summary_statistics/GCST90200001-GCST90201000/GCST90200822/GCST90200822_buildGRCh38.tsv.gz
GCST90200823	Adenosine 5'-diphosphate (ADP) to N-palmitoyl-sphingosine (d18:1 to 16:0) ratio	4561	http://ftp.ebi.ac.uk/pub/databases/gwas/summary_statistics/GCST90200001-GCST90201000/GCST90200823/GCST90200823_buildGRCh38.tsv.gz
GCST90200824	Adenosine 5'-diphosphate (ADP) to sulfate ratio	4570	http://ftp.ebi.ac.uk/pub/databases/gwas/summary_statistics/GCST90200001-GCST90201000/GCST90200824/GCST90200824_buildGRCh38.tsv.gz
GCST90200825	Phosphate to sulfate ratio	8211	http://ftp.ebi.ac.uk/pub/databases/gwas/summary_statistics/GCST90200001-GCST90201000/GCST90200825/GCST90200825_buildGRCh38.tsv.gz
GCST90200826	Glycine to phosphate ratio	8271	http://ftp.ebi.ac.uk/pub/databases/gwas/summary_statistics/GCST90200001-GCST90201000/GCST90200826/GCST90200826_buildGRCh38.tsv.gz
GCST90200827	Phosphate to N-palmitoyl-sphingosine (d18:1 to 16:0) ratio	8223	http://ftp.ebi.ac.uk/pub/databases/gwas/summary_statistics/GCST90200001-GCST90201000/GCST90200827/GCST90200827_buildGRCh38.tsv.gz
GCST90200828	Cholate to bilirubin (Z,Z) ratio	7747	http://ftp.ebi.ac.uk/pub/databases/gwas/summary_statistics/GCST90200001-GCST90201000/GCST90200828/GCST90200828_buildGRCh38.tsv.gz
GCST90200829	Bilirubin (Z,Z) to taurocholate ratio	7620	http://ftp.ebi.ac.uk/pub/databases/gwas/summary_statistics/GCST90200001-GCST90201000/GCST90200829/GCST90200829_buildGRCh38.tsv.gz
GCST90200830	Cholate to adenosine 3',5'-cyclic monophosphate (cAMP) ratio	6359	http://ftp.ebi.ac.uk/pub/databases/gwas/summary_statistics/GCST90200001-GCST90201000/GCST90200830/GCST90200830_buildGRCh38.tsv.gz
GCST90200831	Cholate to phosphate ratio	7742	http://ftp.ebi.ac.uk/pub/databases/gwas/summary_statistics/GCST90200001-GCST90201000/GCST90200831/GCST90200831_buildGRCh38.tsv.gz
GCST90200832	Adenosine 5'-diphosphate (ADP) to citrate ratio	4567	http://ftp.ebi.ac.uk/pub/databases/gwas/summary_statistics/GCST90200001-GCST90201000/GCST90200832/GCST90200832_buildGRCh38.tsv.gz
GCST90200833	Cholate to adenosine 5'-monophosphate (AMP) ratio	7769	http://ftp.ebi.ac.uk/pub/databases/gwas/summary_statistics/GCST90200001-GCST90201000/GCST90200833/GCST90200833_buildGRCh38.tsv.gz
GCST90200834	Adenosine 5'-diphosphate (ADP) to glycerol 3-phosphate ratio	4588	http://ftp.ebi.ac.uk/pub/databases/gwas/summary_statistics/GCST90200001-GCST90201000/GCST90200834/GCST90200834_buildGRCh38.tsv.gz
GCST90200835	Adenosine 5'-diphosphate (ADP) to glycerol ratio	4575	http://ftp.ebi.ac.uk/pub/databases/gwas/summary_statistics/GCST90200001-GCST90201000/GCST90200835/GCST90200835_buildGRCh38.tsv.gz
GCST90200836	Glycerol to glycerol 3-phosphate ratio	8188	http://ftp.ebi.ac.uk/pub/databases/gwas/summary_statistics/GCST90200001-GCST90201000/GCST90200836/GCST90200836_buildGRCh38.tsv.gz
GCST90200837	Adenosine 5'-diphosphate (ADP) to glutamate ratio	4556	http://ftp.ebi.ac.uk/pub/databases/gwas/summary_statistics/GCST90200001-GCST90201000/GCST90200837/GCST90200837_buildGRCh38.tsv.gz
GCST90200838	Phosphate to glutamate ratio	8211	http://ftp.ebi.ac.uk/pub/databases/gwas/summary_statistics/GCST90200001-GCST90201000/GCST90200838/GCST90200838_buildGRCh38.tsv.gz
GCST90200839	Adenosine 5'-diphosphate (ADP) to aspartate ratio	4563	http://ftp.ebi.ac.uk/pub/databases/gwas/summary_statistics/GCST90200001-GCST90201000/GCST90200839/GCST90200839_buildGRCh38.tsv.gz
GCST90200840	Adenosine 5'-diphosphate (ADP) to flavin adenine dinucleotide (FAD) ratio	3441	http://ftp.ebi.ac.uk/pub/databases/gwas/summary_statistics/GCST90200001-GCST90201000/GCST90200840/GCST90200840_buildGRCh38.tsv.gz
GCST90200841	Adenosine 5'-diphosphate (ADP) to oxalate (ethanedioate) ratio	4556	http://ftp.ebi.ac.uk/pub/databases/gwas/summary_statistics/GCST90200001-GCST90201000/GCST90200841/GCST90200841_buildGRCh38.tsv.gz
GCST90200842	Citrate to oxalate (ethanedioate) ratio	8097	http://ftp.ebi.ac.uk/pub/databases/gwas/summary_statistics/GCST90200001-GCST90201000/GCST90200842/GCST90200842_buildGRCh38.tsv.gz
GCST90200843	Adenosine 5'-monophosphate (AMP) to flavin adenine dinucleotide (FAD) ratio	6188	http://ftp.ebi.ac.uk/pub/databases/gwas/summary_statistics/GCST90200001-GCST90201000/GCST90200843/GCST90200843_buildGRCh38.tsv.gz
GCST90200844	Aspartate to phosphate ratio	8297	http://ftp.ebi.ac.uk/pub/databases/gwas/summary_statistics/GCST90200001-GCST90201000/GCST90200844/GCST90200844_buildGRCh38.tsv.gz
GCST90200845	Adenosine 5'-monophosphate (AMP) to citrate ratio	8193	http://ftp.ebi.ac.uk/pub/databases/gwas/summary_statistics/GCST90200001-GCST90201000/GCST90200845/GCST90200845_buildGRCh38.tsv.gz
GCST90200846	Phenylalanine to phosphate ratio	8294	http://ftp.ebi.ac.uk/pub/databases/gwas/summary_statistics/GCST90200001-GCST90201000/GCST90200846/GCST90200846_buildGRCh38.tsv.gz
GCST90200847	Phosphate to tryptophan ratio	8206	http://ftp.ebi.ac.uk/pub/databases/gwas/summary_statistics/GCST90200001-GCST90201000/GCST90200847/GCST90200847_buildGRCh38.tsv.gz
GCST90200848	Adenosine 5'-monophosphate (AMP) to glutamine ratio	8196	http://ftp.ebi.ac.uk/pub/databases/gwas/summary_statistics/GCST90200001-GCST90201000/GCST90200848/GCST90200848_buildGRCh38.tsv.gz
GCST90200849	Adenosine 5'-monophosphate (AMP) to threonine ratio	8173	http://ftp.ebi.ac.uk/pub/databases/gwas/summary_statistics/GCST90200001-GCST90201000/GCST90200849/GCST90200849_buildGRCh38.tsv.gz
GCST90200850	Adenosine 5'-monophosphate (AMP) to tryptophan ratio	8180	http://ftp.ebi.ac.uk/pub/databases/gwas/summary_statistics/GCST90200001-GCST90201000/GCST90200850/GCST90200850_buildGRCh38.tsv.gz
GCST90200851	Adenosine 5'-monophosphate (AMP) to glycine ratio	8195	http://ftp.ebi.ac.uk/pub/databases/gwas/summary_statistics/GCST90200001-GCST90201000/GCST90200851/GCST90200851_buildGRCh38.tsv.gz
GCST90200852	Adenosine 5'-monophosphate (AMP) to arginine ratio	8185	http://ftp.ebi.ac.uk/pub/databases/gwas/summary_statistics/GCST90200001-GCST90201000/GCST90200852/GCST90200852_buildGRCh38.tsv.gz
GCST90200853	Adenosine 5'-monophosphate (AMP) to tyrosine ratio	8193	http://ftp.ebi.ac.uk/pub/databases/gwas/summary_statistics/GCST90200001-GCST90201000/GCST90200853/GCST90200853_buildGRCh38.tsv.gz
GCST90200854	Arginine to phosphate ratio	8297	http://ftp.ebi.ac.uk/pub/databases/gwas/summary_statistics/GCST90200001-GCST90201000/GCST90200854/GCST90200854_buildGRCh38.tsv.gz
GCST90200855	Phosphate to threonine ratio	8226	http://ftp.ebi.ac.uk/pub/databases/gwas/summary_statistics/GCST90200001-GCST90201000/GCST90200855/GCST90200855_buildGRCh38.tsv.gz
GCST90200856	Phosphate to glutamine ratio	8258	http://ftp.ebi.ac.uk/pub/databases/gwas/summary_statistics/GCST90200001-GCST90201000/GCST90200856/GCST90200856_buildGRCh38.tsv.gz
GCST90200857	Adenosine 5'-monophosphate (AMP) to aspartate ratio	8205	http://ftp.ebi.ac.uk/pub/databases/gwas/summary_statistics/GCST90200001-GCST90201000/GCST90200857/GCST90200857_buildGRCh38.tsv.gz
GCST90200858	Phosphate to tyrosine ratio	8226	http://ftp.ebi.ac.uk/pub/databases/gwas/summary_statistics/GCST90200001-GCST90201000/GCST90200858/GCST90200858_buildGRCh38.tsv.gz
GCST90200859	Adenosine 5'-monophosphate (AMP) to asparagine ratio	8188	http://ftp.ebi.ac.uk/pub/databases/gwas/summary_statistics/GCST90200001-GCST90201000/GCST90200859/GCST90200859_buildGRCh38.tsv.gz
GCST90200860	Adenosine 5'-monophosphate (AMP) to serine ratio	8194	http://ftp.ebi.ac.uk/pub/databases/gwas/summary_statistics/GCST90200001-GCST90201000/GCST90200860/GCST90200860_buildGRCh38.tsv.gz
GCST90200861	Histidine to phosphate ratio	8294	http://ftp.ebi.ac.uk/pub/databases/gwas/summary_statistics/GCST90200001-GCST90201000/GCST90200861/GCST90200861_buildGRCh38.tsv.gz
GCST90200862	Adenosine 5'-monophosphate (AMP) to methionine ratio	8194	http://ftp.ebi.ac.uk/pub/databases/gwas/summary_statistics/GCST90200001-GCST90201000/GCST90200862/GCST90200862_buildGRCh38.tsv.gz
GCST90200863	Phosphate to serine ratio	8226	http://ftp.ebi.ac.uk/pub/databases/gwas/summary_statistics/GCST90200001-GCST90201000/GCST90200863/GCST90200863_buildGRCh38.tsv.gz
GCST90200864	Methionine to phosphate ratio	8291	http://ftp.ebi.ac.uk/pub/databases/gwas/summary_statistics/GCST90200001-GCST90201000/GCST90200864/GCST90200864_buildGRCh38.tsv.gz
GCST90200865	Adenosine 5'-monophosphate (AMP) to histidine ratio	8180	http://ftp.ebi.ac.uk/pub/databases/gwas/summary_statistics/GCST90200001-GCST90201000/GCST90200865/GCST90200865_buildGRCh38.tsv.gz
GCST90200866	phosphate to asparagine ratio	8249	http://ftp.ebi.ac.uk/pub/databases/gwas/summary_statistics/GCST90200001-GCST90201000/GCST90200866/GCST90200866_buildGRCh38.tsv.gz
GCST90200867	Adenosine 5'-monophosphate (AMP) to isoleucine ratio	8200	http://ftp.ebi.ac.uk/pub/databases/gwas/summary_statistics/GCST90200001-GCST90201000/GCST90200867/GCST90200867_buildGRCh38.tsv.gz
GCST90200868	Isoleucine to phosphate ratio	8298	http://ftp.ebi.ac.uk/pub/databases/gwas/summary_statistics/GCST90200001-GCST90201000/GCST90200868/GCST90200868_buildGRCh38.tsv.gz
GCST90200869	Adenosine 5'-monophosphate (AMP) to valine ratio	8225	http://ftp.ebi.ac.uk/pub/databases/gwas/summary_statistics/GCST90200001-GCST90201000/GCST90200869/GCST90200869_buildGRCh38.tsv.gz
GCST90200870	Adenosine 5'-monophosphate (AMP) to acetoacetate ratio	6773	http://ftp.ebi.ac.uk/pub/databases/gwas/summary_statistics/GCST90200001-GCST90201000/GCST90200870/GCST90200870_buildGRCh38.tsv.gz
GCST90200871	Adenosine 5'-monophosphate (AMP) to cysteine ratio	8177	http://ftp.ebi.ac.uk/pub/databases/gwas/summary_statistics/GCST90200001-GCST90201000/GCST90200871/GCST90200871_buildGRCh38.tsv.gz
GCST90200872	Phosphate to cysteine ratio	8195	http://ftp.ebi.ac.uk/pub/databases/gwas/summary_statistics/GCST90200001-GCST90201000/GCST90200872/GCST90200872_buildGRCh38.tsv.gz
GCST90200873	Cortisol to 4-cholesten-3-one ratio	7027	http://ftp.ebi.ac.uk/pub/databases/gwas/summary_statistics/GCST90200001-GCST90201000/GCST90200873/GCST90200873_buildGRCh38.tsv.gz
GCST90200874	Cysteinylglycine to taurine ratio	8193	http://ftp.ebi.ac.uk/pub/databases/gwas/summary_statistics/GCST90200001-GCST90201000/GCST90200874/GCST90200874_buildGRCh38.tsv.gz
GCST90200875	Cysteinylglycine to glutamate ratio	8197	http://ftp.ebi.ac.uk/pub/databases/gwas/summary_statistics/GCST90200001-GCST90201000/GCST90200875/GCST90200875_buildGRCh38.tsv.gz
GCST90200876	Cortisone to 4-cholesten-3-one ratio	6971	http://ftp.ebi.ac.uk/pub/databases/gwas/summary_statistics/GCST90200001-GCST90201000/GCST90200876/GCST90200876_buildGRCh38.tsv.gz
GCST90200877	Taurine to glutamate ratio	8220	http://ftp.ebi.ac.uk/pub/databases/gwas/summary_statistics/GCST90200001-GCST90201000/GCST90200877/GCST90200877_buildGRCh38.tsv.gz
GCST90200878	Glutarate (C5-DC) to caprylate (8:0) ratio	7685	http://ftp.ebi.ac.uk/pub/databases/gwas/summary_statistics/GCST90200001-GCST90201000/GCST90200878/GCST90200878_buildGRCh38.tsv.gz
GCST90200879	Adenosine 5'-monophosphate (AMP) to glutamate ratio	8213	http://ftp.ebi.ac.uk/pub/databases/gwas/summary_statistics/GCST90200001-GCST90201000/GCST90200879/GCST90200879_buildGRCh38.tsv.gz
GCST90200880	Glutarate (C5-DC) to salicylate ratio	7684	http://ftp.ebi.ac.uk/pub/databases/gwas/summary_statistics/GCST90200001-GCST90201000/GCST90200880/GCST90200880_buildGRCh38.tsv.gz
GCST90200881	Aspartate to N-acetylglucosamine to N-acetylgalactosamine ratio	7899	http://ftp.ebi.ac.uk/pub/databases/gwas/summary_statistics/GCST90200001-GCST90201000/GCST90200881/GCST90200881_buildGRCh38.tsv.gz
GCST90200882	Aspartate to mannose ratio	8162	http://ftp.ebi.ac.uk/pub/databases/gwas/summary_statistics/GCST90200001-GCST90201000/GCST90200882/GCST90200882_buildGRCh38.tsv.gz
GCST90200883	Phosphate to acetoacetate ratio	6791	http://ftp.ebi.ac.uk/pub/databases/gwas/summary_statistics/GCST90200001-GCST90201000/GCST90200883/GCST90200883_buildGRCh38.tsv.gz
GCST90200884	Mannose to N-acetylglucosamine to N-acetylgalactosamine ratio	7907	http://ftp.ebi.ac.uk/pub/databases/gwas/summary_statistics/GCST90200001-GCST90201000/GCST90200884/GCST90200884_buildGRCh38.tsv.gz
GCST90200885	Phenylpyruvate to citrate ratio	8177	http://ftp.ebi.ac.uk/pub/databases/gwas/summary_statistics/GCST90200001-GCST90201000/GCST90200885/GCST90200885_buildGRCh38.tsv.gz
GCST90200886	Phenylpyruvate to 4-hydroxyphenylpyruvate ratio	7829	http://ftp.ebi.ac.uk/pub/databases/gwas/summary_statistics/GCST90200001-GCST90201000/GCST90200886/GCST90200886_buildGRCh38.tsv.gz
GCST90200887	Cholesterol to cortisol ratio	8211	http://ftp.ebi.ac.uk/pub/databases/gwas/summary_statistics/GCST90200001-GCST90201000/GCST90200887/GCST90200887_buildGRCh38.tsv.gz
GCST90200888	Citrate to 4-hydroxyphenylpyruvate ratio	7851	http://ftp.ebi.ac.uk/pub/databases/gwas/summary_statistics/GCST90200001-GCST90201000/GCST90200888/GCST90200888_buildGRCh38.tsv.gz
GCST90200889	Cholesterol to taurocholate ratio	7611	http://ftp.ebi.ac.uk/pub/databases/gwas/summary_statistics/GCST90200001-GCST90201000/GCST90200889/GCST90200889_buildGRCh38.tsv.gz
GCST90200890	Cortisol to taurocholate ratio	7610	http://ftp.ebi.ac.uk/pub/databases/gwas/summary_statistics/GCST90200001-GCST90201000/GCST90200890/GCST90200890_buildGRCh38.tsv.gz
GCST90200891	Salicylate to caprylate (8:0) ratio	8068	http://ftp.ebi.ac.uk/pub/databases/gwas/summary_statistics/GCST90200001-GCST90201000/GCST90200891/GCST90200891_buildGRCh38.tsv.gz
GCST90200892	Hypotaurine to taurine ratio	8157	http://ftp.ebi.ac.uk/pub/databases/gwas/summary_statistics/GCST90200001-GCST90201000/GCST90200892/GCST90200892_buildGRCh38.tsv.gz
GCST90200893	Taurine to cysteine ratio	8186	http://ftp.ebi.ac.uk/pub/databases/gwas/summary_statistics/GCST90200001-GCST90201000/GCST90200893/GCST90200893_buildGRCh38.tsv.gz
GCST90200894	Inosine to theophylline ratio	4662	http://ftp.ebi.ac.uk/pub/databases/gwas/summary_statistics/GCST90200001-GCST90201000/GCST90200894/GCST90200894_buildGRCh38.tsv.gz
GCST90200895	Hypotaurine to cysteine ratio	8134	http://ftp.ebi.ac.uk/pub/databases/gwas/summary_statistics/GCST90200001-GCST90201000/GCST90200895/GCST90200895_buildGRCh38.tsv.gz
GCST90200896	Inosine to EDTA ratio	4926	http://ftp.ebi.ac.uk/pub/databases/gwas/summary_statistics/GCST90200001-GCST90201000/GCST90200896/GCST90200896_buildGRCh38.tsv.gz
GCST90200897	Theophylline to EDTA ratio	7867	http://ftp.ebi.ac.uk/pub/databases/gwas/summary_statistics/GCST90200001-GCST90201000/GCST90200897/GCST90200897_buildGRCh38.tsv.gz
GCST90200898	Citrulline to phosphate ratio	8294	http://ftp.ebi.ac.uk/pub/databases/gwas/summary_statistics/GCST90200001-GCST90201000/GCST90200898/GCST90200898_buildGRCh38.tsv.gz
GCST90200899	Citrulline to ornithine ratio	8225	http://ftp.ebi.ac.uk/pub/databases/gwas/summary_statistics/GCST90200001-GCST90201000/GCST90200899/GCST90200899_buildGRCh38.tsv.gz
GCST90200900	Phosphate to oleoyl-linoleoyl-glycerol (18:1 to 18:2) [2] ratio	7992	http://ftp.ebi.ac.uk/pub/databases/gwas/summary_statistics/GCST90200001-GCST90201000/GCST90200900/GCST90200900_buildGRCh38.tsv.gz
GCST90200901	Ornithine to phosphate ratio	8295	http://ftp.ebi.ac.uk/pub/databases/gwas/summary_statistics/GCST90200001-GCST90201000/GCST90200901/GCST90200901_buildGRCh38.tsv.gz
GCST90200902	Phosphate to linoleoyl-arachidonoyl-glycerol (18:2 to 20:4) [2] ratio	7649	http://ftp.ebi.ac.uk/pub/databases/gwas/summary_statistics/GCST90200001-GCST90201000/GCST90200902/GCST90200902_buildGRCh38.tsv.gz
GCST90200903	Phosphate to glycerol ratio	8179	http://ftp.ebi.ac.uk/pub/databases/gwas/summary_statistics/GCST90200001-GCST90201000/GCST90200903/GCST90200903_buildGRCh38.tsv.gz
GCST90200904	Phosphate to linoleoyl-arachidonoyl-glycerol (18:2 to 20:4) [1] ratio	7623	http://ftp.ebi.ac.uk/pub/databases/gwas/summary_statistics/GCST90200001-GCST90201000/GCST90200904/GCST90200904_buildGRCh38.tsv.gz
GCST90200905	Glucose to glycerol ratio	8160	http://ftp.ebi.ac.uk/pub/databases/gwas/summary_statistics/GCST90200001-GCST90201000/GCST90200905/GCST90200905_buildGRCh38.tsv.gz
GCST90200906	2'-deoxyuridine to cytidine ratio	7410	http://ftp.ebi.ac.uk/pub/databases/gwas/summary_statistics/GCST90200001-GCST90201000/GCST90200906/GCST90200906_buildGRCh38.tsv.gz
GCST90200907	Retinol (Vitamin A) to linoleoyl-arachidonoyl-glycerol (18:2 to 20:4) [1] ratio	7617	http://ftp.ebi.ac.uk/pub/databases/gwas/summary_statistics/GCST90200001-GCST90201000/GCST90200907/GCST90200907_buildGRCh38.tsv.gz
GCST90200908	Retinol (Vitamin A) to linoleoyl-arachidonoyl-glycerol (18:2 to 20:4) [2] ratio	7668	http://ftp.ebi.ac.uk/pub/databases/gwas/summary_statistics/GCST90200001-GCST90201000/GCST90200908/GCST90200908_buildGRCh38.tsv.gz
GCST90200909	Uridine to 2'-deoxyuridine ratio	7873	http://ftp.ebi.ac.uk/pub/databases/gwas/summary_statistics/GCST90200001-GCST90201000/GCST90200909/GCST90200909_buildGRCh38.tsv.gz
GCST90200910	Retinol (Vitamin A) to oleoyl-linoleoyl-glycerol (18:1 to 18:2) [2] ratio	7981	http://ftp.ebi.ac.uk/pub/databases/gwas/summary_statistics/GCST90200001-GCST90201000/GCST90200910/GCST90200910_buildGRCh38.tsv.gz
GCST90200911	Tryptophan to pyruvate ratio	8224	http://ftp.ebi.ac.uk/pub/databases/gwas/summary_statistics/GCST90200001-GCST90201000/GCST90200911/GCST90200911_buildGRCh38.tsv.gz
GCST90200912	tryptophan to tyrosine ratio	8226	http://ftp.ebi.ac.uk/pub/databases/gwas/summary_statistics/GCST90200001-GCST90201000/GCST90200912/GCST90200912_buildGRCh38.tsv.gz
GCST90200913	Glucose to sucrose ratio	7695	http://ftp.ebi.ac.uk/pub/databases/gwas/summary_statistics/GCST90200001-GCST90201000/GCST90200913/GCST90200913_buildGRCh38.tsv.gz
GCST90200914	Tyrosine to pyruvate ratio	8220	http://ftp.ebi.ac.uk/pub/databases/gwas/summary_statistics/GCST90200001-GCST90201000/GCST90200914/GCST90200914_buildGRCh38.tsv.gz
GCST90200915	Glucose to fructose ratio	8214	http://ftp.ebi.ac.uk/pub/databases/gwas/summary_statistics/GCST90200001-GCST90201000/GCST90200915/GCST90200915_buildGRCh38.tsv.gz
GCST90200916	Fructose to sucrose ratio	7719	http://ftp.ebi.ac.uk/pub/databases/gwas/summary_statistics/GCST90200001-GCST90201000/GCST90200916/GCST90200916_buildGRCh38.tsv.gz
GCST90200917	Alpha-ketobutyrate to 3-methyl-2-oxobutyrate ratio	8133	http://ftp.ebi.ac.uk/pub/databases/gwas/summary_statistics/GCST90200001-GCST90201000/GCST90200917/GCST90200917_buildGRCh38.tsv.gz
GCST90200918	N-palmitoyl-sphingosine (d18:1 to 16:0) to N-palmitoyl-sphinganine (d18:0 to 16:0) ratio	8155	http://ftp.ebi.ac.uk/pub/databases/gwas/summary_statistics/GCST90200001-GCST90201000/GCST90200918/GCST90200918_buildGRCh38.tsv.gz
GCST90200919	Caffeine to theophylline ratio	7756	http://ftp.ebi.ac.uk/pub/databases/gwas/summary_statistics/GCST90200001-GCST90201000/GCST90200919/GCST90200919_buildGRCh38.tsv.gz
GCST90200920	Mannose to glycerol ratio	8168	http://ftp.ebi.ac.uk/pub/databases/gwas/summary_statistics/GCST90200001-GCST90201000/GCST90200920/GCST90200920_buildGRCh38.tsv.gz
GCST90200921	Mannose to mannitol to sorbitol ratio	8208	http://ftp.ebi.ac.uk/pub/databases/gwas/summary_statistics/GCST90200001-GCST90201000/GCST90200921/GCST90200921_buildGRCh38.tsv.gz
GCST90200922	Alpha-ketobutyrate to pyruvate ratio	8129	http://ftp.ebi.ac.uk/pub/databases/gwas/summary_statistics/GCST90200001-GCST90201000/GCST90200922/GCST90200922_buildGRCh38.tsv.gz
GCST90200923	Glycerol to mannitol to sorbitol ratio	8153	http://ftp.ebi.ac.uk/pub/databases/gwas/summary_statistics/GCST90200001-GCST90201000/GCST90200923/GCST90200923_buildGRCh38.tsv.gz
GCST90200924	Alpha-tocopherol to glycerol ratio	8158	http://ftp.ebi.ac.uk/pub/databases/gwas/summary_statistics/GCST90200001-GCST90201000/GCST90200924/GCST90200924_buildGRCh38.tsv.gz
GCST90200925	Caffeine to theobromine ratio	7952	http://ftp.ebi.ac.uk/pub/databases/gwas/summary_statistics/GCST90200001-GCST90201000/GCST90200925/GCST90200925_buildGRCh38.tsv.gz
GCST90200926	N-stearoyl-sphingosine (d18:1 to 18:0) to N-palmitoyl-sphinganine (d18:0 to 16:0) ratio	8159	http://ftp.ebi.ac.uk/pub/databases/gwas/summary_statistics/GCST90200001-GCST90201000/GCST90200926/GCST90200926_buildGRCh38.tsv.gz
GCST90200927	Theophylline to theobromine ratio	7858	http://ftp.ebi.ac.uk/pub/databases/gwas/summary_statistics/GCST90200001-GCST90201000/GCST90200927/GCST90200927_buildGRCh38.tsv.gz
GCST90200928	N-palmitoyl-sphingosine (d18:1 to 16:0) to N-stearoyl-sphingosine (d18:1 to 18:0) ratio	8191	http://ftp.ebi.ac.uk/pub/databases/gwas/summary_statistics/GCST90200001-GCST90201000/GCST90200928/GCST90200928_buildGRCh38.tsv.gz
GCST90200929	Glycerol to carnitine ratio	8235	http://ftp.ebi.ac.uk/pub/databases/gwas/summary_statistics/GCST90200001-GCST90201000/GCST90200929/GCST90200929_buildGRCh38.tsv.gz
GCST90200930	Carnitine to acetylcarnitine (C2) ratio	8206	http://ftp.ebi.ac.uk/pub/databases/gwas/summary_statistics/GCST90200001-GCST90201000/GCST90200930/GCST90200930_buildGRCh38.tsv.gz
GCST90200931	Glycerol to sulfate ratio	8176	http://ftp.ebi.ac.uk/pub/databases/gwas/summary_statistics/GCST90200001-GCST90201000/GCST90200931/GCST90200931_buildGRCh38.tsv.gz
GCST90200932	Glycerol to palmitoylcarnitine (C16) ratio	8165	http://ftp.ebi.ac.uk/pub/databases/gwas/summary_statistics/GCST90200001-GCST90201000/GCST90200932/GCST90200932_buildGRCh38.tsv.gz
GCST90200933	Alpha-ketoglutarate to proline ratio	8273	http://ftp.ebi.ac.uk/pub/databases/gwas/summary_statistics/GCST90200001-GCST90201000/GCST90200933/GCST90200933_buildGRCh38.tsv.gz
GCST90200934	Acetylcarnitine (C2) to propionylcarnitine (C3) ratio	8200	http://ftp.ebi.ac.uk/pub/databases/gwas/summary_statistics/GCST90200001-GCST90201000/GCST90200934/GCST90200934_buildGRCh38.tsv.gz
GCST90200935	Carnitine to propionylcarnitine (C3) ratio	8185	http://ftp.ebi.ac.uk/pub/databases/gwas/summary_statistics/GCST90200001-GCST90201000/GCST90200935/GCST90200935_buildGRCh38.tsv.gz
GCST90200936	Succinate to proline ratio	8209	http://ftp.ebi.ac.uk/pub/databases/gwas/summary_statistics/GCST90200001-GCST90201000/GCST90200936/GCST90200936_buildGRCh38.tsv.gz
GCST90200937	Alpha-ketoglutarate to trans-4-hydroxyproline ratio	8272	http://ftp.ebi.ac.uk/pub/databases/gwas/summary_statistics/GCST90200001-GCST90201000/GCST90200937/GCST90200937_buildGRCh38.tsv.gz
GCST90200938	Alpha-ketoglutarate to alanine ratio	8272	http://ftp.ebi.ac.uk/pub/databases/gwas/summary_statistics/GCST90200001-GCST90201000/GCST90200938/GCST90200938_buildGRCh38.tsv.gz
GCST90200939	Proline to trans-4-hydroxyproline ratio	8194	http://ftp.ebi.ac.uk/pub/databases/gwas/summary_statistics/GCST90200001-GCST90201000/GCST90200939/GCST90200939_buildGRCh38.tsv.gz
GCST90200940	Adenosine 5'-diphosphate (ADP) to EDTA ratio	4563	http://ftp.ebi.ac.uk/pub/databases/gwas/summary_statistics/GCST90200001-GCST90201000/GCST90200940/GCST90200940_buildGRCh38.tsv.gz
GCST90200941	Succinate to trans-4-hydroxyproline ratio	8198	http://ftp.ebi.ac.uk/pub/databases/gwas/summary_statistics/GCST90200001-GCST90201000/GCST90200941/GCST90200941_buildGRCh38.tsv.gz
GCST90200942	Glutamate to pyruvate ratio	8188	http://ftp.ebi.ac.uk/pub/databases/gwas/summary_statistics/GCST90200001-GCST90201000/GCST90200942/GCST90200942_buildGRCh38.tsv.gz
GCST90200943	Phosphate to EDTA ratio	8225	http://ftp.ebi.ac.uk/pub/databases/gwas/summary_statistics/GCST90200001-GCST90201000/GCST90200943/GCST90200943_buildGRCh38.tsv.gz
GCST90200944	Alpha-ketoglutarate to pyruvate ratio	8272	http://ftp.ebi.ac.uk/pub/databases/gwas/summary_statistics/GCST90200001-GCST90201000/GCST90200944/GCST90200944_buildGRCh38.tsv.gz
GCST90200945	Adenosine 5'-monophosphate (AMP) to EDTA ratio	8179	http://ftp.ebi.ac.uk/pub/databases/gwas/summary_statistics/GCST90200001-GCST90201000/GCST90200945/GCST90200945_buildGRCh38.tsv.gz
GCST90200946	Glutamate to alanine ratio	8172	http://ftp.ebi.ac.uk/pub/databases/gwas/summary_statistics/GCST90200001-GCST90201000/GCST90200946/GCST90200946_buildGRCh38.tsv.gz
GCST90200947	Adenosine 5'-diphosphate (ADP) to glucose ratio	4581	http://ftp.ebi.ac.uk/pub/databases/gwas/summary_statistics/GCST90200001-GCST90201000/GCST90200947/GCST90200947_buildGRCh38.tsv.gz
GCST90200948	Adenosine 5'-diphosphate (ADP) to mannitol to sorbitol ratio	4566	http://ftp.ebi.ac.uk/pub/databases/gwas/summary_statistics/GCST90200001-GCST90201000/GCST90200948/GCST90200948_buildGRCh38.tsv.gz
GCST90200949	Adenosine 5'-diphosphate (ADP) to N-acetylneuraminate ratio	4553	http://ftp.ebi.ac.uk/pub/databases/gwas/summary_statistics/GCST90200001-GCST90201000/GCST90200949/GCST90200949_buildGRCh38.tsv.gz
GCST90200950	Glucose to mannitol to sorbitol ratio	8254	http://ftp.ebi.ac.uk/pub/databases/gwas/summary_statistics/GCST90200001-GCST90201000/GCST90200950/GCST90200950_buildGRCh38.tsv.gz
GCST90200951	Mannose to fructose ratio	8202	http://ftp.ebi.ac.uk/pub/databases/gwas/summary_statistics/GCST90200001-GCST90201000/GCST90200951/GCST90200951_buildGRCh38.tsv.gz
GCST90200952	Adenosine 5'-diphosphate (ADP) to cytidine ratio	4350	http://ftp.ebi.ac.uk/pub/databases/gwas/summary_statistics/GCST90200001-GCST90201000/GCST90200952/GCST90200952_buildGRCh38.tsv.gz
GCST90200953	Glucose-to-mannose ratio	8191	http://ftp.ebi.ac.uk/pub/databases/gwas/summary_statistics/GCST90200001-GCST90201000/GCST90200953/GCST90200953_buildGRCh38.tsv.gz
GCST90200954	Cytidine to N-acetylneuraminate ratio	7683	http://ftp.ebi.ac.uk/pub/databases/gwas/summary_statistics/GCST90200001-GCST90201000/GCST90200954/GCST90200954_buildGRCh38.tsv.gz
GCST90200955	Adenosine 5'-diphosphate (ADP) to choline phosphate ratio	4560	http://ftp.ebi.ac.uk/pub/databases/gwas/summary_statistics/GCST90200001-GCST90201000/GCST90200955/GCST90200955_buildGRCh38.tsv.gz
GCST90200956	Cytidine to N-acetylglucosamine to N-acetylgalactosamine ratio	7427	http://ftp.ebi.ac.uk/pub/databases/gwas/summary_statistics/GCST90200001-GCST90201000/GCST90200956/GCST90200956_buildGRCh38.tsv.gz
GCST90200957	N-acetylneuraminate to N-acetylglucosamine to N-acetylgalactosamine ratio	7988	http://ftp.ebi.ac.uk/pub/databases/gwas/summary_statistics/GCST90200001-GCST90201000/GCST90200957/GCST90200957_buildGRCh38.tsv.gz
GCST90200958	Adenosine 5'-diphosphate (ADP) to choline ratio	4560	http://ftp.ebi.ac.uk/pub/databases/gwas/summary_statistics/GCST90200001-GCST90201000/GCST90200958/GCST90200958_buildGRCh38.tsv.gz
GCST90200959	Choline phosphate to choline ratio	8196	http://ftp.ebi.ac.uk/pub/databases/gwas/summary_statistics/GCST90200001-GCST90201000/GCST90200959/GCST90200959_buildGRCh38.tsv.gz
GCST90200960	Choline phosphate to phosphoethanolamine ratio	8213	http://ftp.ebi.ac.uk/pub/databases/gwas/summary_statistics/GCST90200001-GCST90201000/GCST90200960/GCST90200960_buildGRCh38.tsv.gz
GCST90200961	Adenosine 5'-diphosphate (ADP) to ornithine ratio	4566	http://ftp.ebi.ac.uk/pub/databases/gwas/summary_statistics/GCST90200001-GCST90201000/GCST90200961/GCST90200961_buildGRCh38.tsv.gz
GCST90200962	Adenosine 5'-diphosphate (ADP) to glutamine ratio	4569	http://ftp.ebi.ac.uk/pub/databases/gwas/summary_statistics/GCST90200001-GCST90201000/GCST90200962/GCST90200962_buildGRCh38.tsv.gz
GCST90200963	Inosine 5'-monophosphate (IMP) to urate ratio	4598	http://ftp.ebi.ac.uk/pub/databases/gwas/summary_statistics/GCST90200001-GCST90201000/GCST90200963/GCST90200963_buildGRCh38.tsv.gz
GCST90200964	Adenosine 5'-diphosphate (ADP) to 5-oxoproline ratio	4570	http://ftp.ebi.ac.uk/pub/databases/gwas/summary_statistics/GCST90200001-GCST90201000/GCST90200964/GCST90200964_buildGRCh38.tsv.gz
GCST90200965	Glutamate to 5-oxoproline ratio	8171	http://ftp.ebi.ac.uk/pub/databases/gwas/summary_statistics/GCST90200001-GCST90201000/GCST90200965/GCST90200965_buildGRCh38.tsv.gz
GCST90200966	Adenosine 5'-diphosphate (ADP) to uridine ratio	4565	http://ftp.ebi.ac.uk/pub/databases/gwas/summary_statistics/GCST90200001-GCST90201000/GCST90200966/GCST90200966_buildGRCh38.tsv.gz
GCST90200967	Phosphate to urate ratio	8204	http://ftp.ebi.ac.uk/pub/databases/gwas/summary_statistics/GCST90200001-GCST90201000/GCST90200967/GCST90200967_buildGRCh38.tsv.gz
GCST90200968	Phosphate to 5-oxoproline ratio	8217	http://ftp.ebi.ac.uk/pub/databases/gwas/summary_statistics/GCST90200001-GCST90201000/GCST90200968/GCST90200968_buildGRCh38.tsv.gz
GCST90200969	Adenosine 5'-monophosphate (AMP) to N-palmitoyl-sphingosine (d18:1 to 16:0) ratio	8188	http://ftp.ebi.ac.uk/pub/databases/gwas/summary_statistics/GCST90200001-GCST90201000/GCST90200969/GCST90200969_buildGRCh38.tsv.gz
GCST90200970	Adenosine 5'-monophosphate (AMP) to leucine ratio	8201	http://ftp.ebi.ac.uk/pub/databases/gwas/summary_statistics/GCST90200001-GCST90201000/GCST90200970/GCST90200970_buildGRCh38.tsv.gz
GCST90200971	Leucine to phosphate ratio	8298	http://ftp.ebi.ac.uk/pub/databases/gwas/summary_statistics/GCST90200001-GCST90201000/GCST90200971/GCST90200971_buildGRCh38.tsv.gz
GCST90200972	Leucine to N-palmitoyl-sphingosine (d18:1 to 16:0) ratio	8198	http://ftp.ebi.ac.uk/pub/databases/gwas/summary_statistics/GCST90200001-GCST90201000/GCST90200972/GCST90200972_buildGRCh38.tsv.gz
GCST90200973	Proline to glutamate ratio	8185	http://ftp.ebi.ac.uk/pub/databases/gwas/summary_statistics/GCST90200001-GCST90201000/GCST90200973/GCST90200973_buildGRCh38.tsv.gz
GCST90200974	Phosphate to proline ratio	8241	http://ftp.ebi.ac.uk/pub/databases/gwas/summary_statistics/GCST90200001-GCST90201000/GCST90200974/GCST90200974_buildGRCh38.tsv.gz
GCST90200975	Arachidonate (20:4n6) to caffeine ratio	8000	http://ftp.ebi.ac.uk/pub/databases/gwas/summary_statistics/GCST90200001-GCST90201000/GCST90200975/GCST90200975_buildGRCh38.tsv.gz
GCST90200976	Adenosine 5'-monophosphate (AMP) to urate ratio	8181	http://ftp.ebi.ac.uk/pub/databases/gwas/summary_statistics/GCST90200001-GCST90201000/GCST90200976/GCST90200976_buildGRCh38.tsv.gz
GCST90200977	Arachidonate (20:4n6) to paraxanthine ratio	7776	http://ftp.ebi.ac.uk/pub/databases/gwas/summary_statistics/GCST90200001-GCST90201000/GCST90200977/GCST90200977_buildGRCh38.tsv.gz
GCST90200978	Caffeine to paraxanthine ratio	7873	http://ftp.ebi.ac.uk/pub/databases/gwas/summary_statistics/GCST90200001-GCST90201000/GCST90200978/GCST90200978_buildGRCh38.tsv.gz
GCST90200979	Arachidonate (20:4n6) to linoleate (18:2n6) ratio	8162	http://ftp.ebi.ac.uk/pub/databases/gwas/summary_statistics/GCST90200001-GCST90201000/GCST90200979/GCST90200979_buildGRCh38.tsv.gz
GCST90200980	Phosphoethanolamine to choline ratio	8204	http://ftp.ebi.ac.uk/pub/databases/gwas/summary_statistics/GCST90200001-GCST90201000/GCST90200980/GCST90200980_buildGRCh38.tsv.gz
GCST90200981	Caffeine to linoleate (18:2n6) ratio	7939	http://ftp.ebi.ac.uk/pub/databases/gwas/summary_statistics/GCST90200001-GCST90201000/GCST90200981/GCST90200981_buildGRCh38.tsv.gz
GCST90200982	Paraxanthine to linoleate (18:2n6) ratio	7785	http://ftp.ebi.ac.uk/pub/databases/gwas/summary_statistics/GCST90200001-GCST90201000/GCST90200982/GCST90200982_buildGRCh38.tsv.gz
GCST90200983	Cholesterol to linoleoyl-arachidonoyl-glycerol (18:2 to 20:4) [1] ratio	7624	http://ftp.ebi.ac.uk/pub/databases/gwas/summary_statistics/GCST90200001-GCST90201000/GCST90200983/GCST90200983_buildGRCh38.tsv.gz
GCST90200984	Cholesterol to benzoate ratio	7387	http://ftp.ebi.ac.uk/pub/databases/gwas/summary_statistics/GCST90200001-GCST90201000/GCST90200984/GCST90200984_buildGRCh38.tsv.gz
GCST90200985	Cholesterol to oleoyl-linoleoyl-glycerol (18:1 to 18:2) [2] ratio	7981	http://ftp.ebi.ac.uk/pub/databases/gwas/summary_statistics/GCST90200001-GCST90201000/GCST90200985/GCST90200985_buildGRCh38.tsv.gz
GCST90200986	Cholesterol to linoleoyl-arachidonoyl-glycerol (18:2 to 20:4) [2] ratio	7655	http://ftp.ebi.ac.uk/pub/databases/gwas/summary_statistics/GCST90200001-GCST90201000/GCST90200986/GCST90200986_buildGRCh38.tsv.gz
GCST90200987	Benzoate to oleoyl-linoleoyl-glycerol (18:1 to 18:2) [2] ratio	7162	http://ftp.ebi.ac.uk/pub/databases/gwas/summary_statistics/GCST90200001-GCST90201000/GCST90200987/GCST90200987_buildGRCh38.tsv.gz
GCST90200988	Benzoate to linoleoyl-arachidonoyl-glycerol (18:2 to 20:4) [1] ratio	6813	http://ftp.ebi.ac.uk/pub/databases/gwas/summary_statistics/GCST90200001-GCST90201000/GCST90200988/GCST90200988_buildGRCh38.tsv.gz
GCST90200989	Histidine to asparagine ratio	8225	http://ftp.ebi.ac.uk/pub/databases/gwas/summary_statistics/GCST90200001-GCST90201000/GCST90200989/GCST90200989_buildGRCh38.tsv.gz
GCST90200990	Benzoate to linoleoyl-arachidonoyl-glycerol (18:2 to 20:4) [2] ratio	6865	http://ftp.ebi.ac.uk/pub/databases/gwas/summary_statistics/GCST90200001-GCST90201000/GCST90200990/GCST90200990_buildGRCh38.tsv.gz
GCST90200991	Histidine to alanine ratio	8233	http://ftp.ebi.ac.uk/pub/databases/gwas/summary_statistics/GCST90200001-GCST90201000/GCST90200991/GCST90200991_buildGRCh38.tsv.gz
GCST90200992	Alanine to asparagine ratio	8248	http://ftp.ebi.ac.uk/pub/databases/gwas/summary_statistics/GCST90200001-GCST90201000/GCST90200992/GCST90200992_buildGRCh38.tsv.gz
GCST90200993	Salicylate to oxalate (ethanedioate) ratio	8107	http://ftp.ebi.ac.uk/pub/databases/gwas/summary_statistics/GCST90200001-GCST90201000/GCST90200993/GCST90200993_buildGRCh38.tsv.gz
GCST90200994	Glutamine to alanine ratio	8222	http://ftp.ebi.ac.uk/pub/databases/gwas/summary_statistics/GCST90200001-GCST90201000/GCST90200994/GCST90200994_buildGRCh38.tsv.gz
GCST90200995	Salicylate to taurocholate ratio	7614	http://ftp.ebi.ac.uk/pub/databases/gwas/summary_statistics/GCST90200001-GCST90201000/GCST90200995/GCST90200995_buildGRCh38.tsv.gz
GCST90200996	Citrate to taurocholate ratio	7618	http://ftp.ebi.ac.uk/pub/databases/gwas/summary_statistics/GCST90200001-GCST90201000/GCST90200996/GCST90200996_buildGRCh38.tsv.gz
GCST90200997	Histidine to glutamine ratio	8223	http://ftp.ebi.ac.uk/pub/databases/gwas/summary_statistics/GCST90200001-GCST90201000/GCST90200997/GCST90200997_buildGRCh38.tsv.gz
GCST90200998	Salicylate to citrate ratio	8147	http://ftp.ebi.ac.uk/pub/databases/gwas/summary_statistics/GCST90200001-GCST90201000/GCST90200998/GCST90200998_buildGRCh38.tsv.gz
GCST90200999	Taurocholate to oxalate (ethanedioate) ratio	7755	http://ftp.ebi.ac.uk/pub/databases/gwas/summary_statistics/GCST90200001-GCST90201000/GCST90200999/GCST90200999_buildGRCh38.tsv.gz
GCST90201000	Serine to threonine ratio	8237	http://ftp.ebi.ac.uk/pub/databases/gwas/summary_statistics/GCST90200001-GCST90201000/GCST90201000/GCST90201000_buildGRCh38.tsv.gz
GCST90201001	Serine to alpha-ketobutyrate ratio	8100	http://ftp.ebi.ac.uk/pub/databases/gwas/summary_statistics/GCST90201001-GCST90202000/GCST90201001/GCST90201001_buildGRCh38.tsv.gz
GCST90201002	Maltose to sucrose ratio	5984	http://ftp.ebi.ac.uk/pub/databases/gwas/summary_statistics/GCST90201001-GCST90202000/GCST90201002/GCST90201002_buildGRCh38.tsv.gz
GCST90201003	Glucose to N-palmitoyl-sphingosine (d18:1 to 16:0) ratio	8173	http://ftp.ebi.ac.uk/pub/databases/gwas/summary_statistics/GCST90201001-GCST90202000/GCST90201003/GCST90201003_buildGRCh38.tsv.gz
GCST90201004	Glucose to N-stearoyl-sphingosine (d18:1 to 18:0) ratio	8179	http://ftp.ebi.ac.uk/pub/databases/gwas/summary_statistics/GCST90201001-GCST90202000/GCST90201004/GCST90201004_buildGRCh38.tsv.gz
GCST90201005	Fructose to maltose ratio	6307	http://ftp.ebi.ac.uk/pub/databases/gwas/summary_statistics/GCST90201001-GCST90202000/GCST90201005/GCST90201005_buildGRCh38.tsv.gz
GCST90201006	Alpha-ketobutyrate to 3-methyl-2-oxovalerate ratio	8136	http://ftp.ebi.ac.uk/pub/databases/gwas/summary_statistics/GCST90201001-GCST90202000/GCST90201006/GCST90201006_buildGRCh38.tsv.gz
GCST90201007	Glucose to N-palmitoyl-sphinganine (d18:0 to 16:0) ratio	8119	http://ftp.ebi.ac.uk/pub/databases/gwas/summary_statistics/GCST90201001-GCST90202000/GCST90201007/GCST90201007_buildGRCh38.tsv.gz
GCST90201008	Threonine to alpha-ketobutyrate ratio	8099	http://ftp.ebi.ac.uk/pub/databases/gwas/summary_statistics/GCST90201001-GCST90202000/GCST90201008/GCST90201008_buildGRCh38.tsv.gz
GCST90201009	Threonine to pyruvate ratio	8220	http://ftp.ebi.ac.uk/pub/databases/gwas/summary_statistics/GCST90201001-GCST90202000/GCST90201009/GCST90201009_buildGRCh38.tsv.gz
GCST90201010	Alpha-ketobutyrate to 4-methyl-2-oxopentanoate ratio	8142	http://ftp.ebi.ac.uk/pub/databases/gwas/summary_statistics/GCST90201001-GCST90202000/GCST90201010/GCST90201010_buildGRCh38.tsv.gz
GCST90201011	3-methyl-2-oxovalerate to 4-methyl-2-oxopentanoate ratio	8233	http://ftp.ebi.ac.uk/pub/databases/gwas/summary_statistics/GCST90201001-GCST90202000/GCST90201011/GCST90201011_buildGRCh38.tsv.gz
GCST90201012	3-methyl-2-oxovalerate to 3-methyl-2-oxobutyrate ratio	8200	http://ftp.ebi.ac.uk/pub/databases/gwas/summary_statistics/GCST90201001-GCST90202000/GCST90201012/GCST90201012_buildGRCh38.tsv.gz
GCST90201013	Androsterone glucuronide to etiocholanolone glucuronide ratio	7555	http://ftp.ebi.ac.uk/pub/databases/gwas/summary_statistics/GCST90201001-GCST90202000/GCST90201013/GCST90201013_buildGRCh38.tsv.gz
GCST90201014	Glucuronate to androsterone glucuronide ratio	7804	http://ftp.ebi.ac.uk/pub/databases/gwas/summary_statistics/GCST90201001-GCST90202000/GCST90201014/GCST90201014_buildGRCh38.tsv.gz
GCST90201015	Bilirubin (Z,Z) to androsterone glucuronide ratio	7888	http://ftp.ebi.ac.uk/pub/databases/gwas/summary_statistics/GCST90201001-GCST90202000/GCST90201015/GCST90201015_buildGRCh38.tsv.gz
GCST90201016	Bilirubin (Z,Z) to etiocholanolone glucuronide ratio	7707	http://ftp.ebi.ac.uk/pub/databases/gwas/summary_statistics/GCST90201001-GCST90202000/GCST90201016/GCST90201016_buildGRCh38.tsv.gz
GCST90201017	4-methyl-2-oxopentanoate to 3-methyl-2-oxobutyrate ratio	8224	http://ftp.ebi.ac.uk/pub/databases/gwas/summary_statistics/GCST90201001-GCST90202000/GCST90201017/GCST90201017_buildGRCh38.tsv.gz
GCST90201018	Bilirubin (Z,Z) to glucuronate ratio	8103	http://ftp.ebi.ac.uk/pub/databases/gwas/summary_statistics/GCST90201001-GCST90202000/GCST90201018/GCST90201018_buildGRCh38.tsv.gz
GCST90201019	Glucuronate to etiocholanolone glucuronide ratio	7631	http://ftp.ebi.ac.uk/pub/databases/gwas/summary_statistics/GCST90201001-GCST90202000/GCST90201019/GCST90201019_buildGRCh38.tsv.gz
GCST90201020	Paraxanthine to 5-acetylamino-6-formylamino-3-methyluracil ratio	7388	http://ftp.ebi.ac.uk/pub/databases/gwas/summary_statistics/GCST90201001-GCST90202000/GCST90201020/GCST90201020_buildGRCh38.tsv.gz

## Sheet: S.table3
S.table3: SNPs associated with immune cells chosen as IVs
id.exposure	exposure	SNP	chr.exposure	pos.exposure	effect_allele.exposure	other_allele.exposure	eaf.exposure	beta.exposure	se.exposure	pval.exposure	samplesize.exposure	R2	F
ebi-a-GCST90001391	IgD+ %B cell	rs72757888	1	233045963	T	C	0.01	0.5864	0.1201	1.086e-06	3658	0.00647496	23.8267
ebi-a-GCST90001391	IgD+ %B cell	rs56209800	2	238560295	T	A	0.0547	-0.2355	0.05263	7.90806e-06	3658	0.00544378	20.0114
ebi-a-GCST90001391	IgD+ %B cell	rs7597061	2	66001846	G	T	0.0998	0.1829	0.04129	9.66696e-06	3658	0.00533544	19.611
ebi-a-GCST90001391	IgD+ %B cell	rs138919897	3	106834795	G	A	0.0019	1.402	0.2997	2.986e-06	3658	0.00594687	21.8718
ebi-a-GCST90001391	IgD+ %B cell	rs4691917	4	164344795	G	A	0.9956	0.9378	0.1877	6.10394e-07	3658	0.00677789	24.9491
ebi-a-GCST90001391	IgD+ %B cell	rs17405603	5	144608340	T	A	0.284	0.1542	0.02757	2.38298e-08	3658	0.00847917	31.2649
ebi-a-GCST90001391	IgD+ %B cell	rs72952600	6	114522609	G	C	0.0142	0.49	0.1045	2.83302e-06	3658	0.00597466	21.9747
ebi-a-GCST90001391	IgD+ %B cell	rs9265870	6	31312892	G	A	0.4718	0.1454	0.03049	1.92398e-06	3658	0.00617844	22.7288
ebi-a-GCST90001391	IgD+ %B cell	rs12204136	6	91791081	C	T	0.0522	0.2426	0.05485	9.99793e-06	3658	0.00531947	19.552
ebi-a-GCST90001391	IgD+ %B cell	rs10226722	7	68025695	C	T	0.6006	0.1184	0.0256	3.83698e-06	3658	0.00581363	21.3789
ebi-a-GCST90001391	IgD+ %B cell	rs2450220	8	119323401	T	C	0.816	-0.152	0.03167	1.65299e-06	3658	0.00625779	23.0226
ebi-a-GCST90001391	IgD+ %B cell	rs140191306	9	2570753	T	C	0.0179	0.4421	0.09364	2.427e-06	3658	0.0060567	22.2782
ebi-a-GCST90001391	IgD+ %B cell	rs11068290	12	110228055	T	C	0.0231	0.3904	0.08097	1.486e-06	3658	0.00631504	23.2345
ebi-a-GCST90001391	IgD+ %B cell	rs11616703	13	22879729	T	G	0.0171	-0.4199	0.09432	8.75105e-06	3658	0.00538882	19.8083
ebi-a-GCST90001391	IgD+ %B cell	rs62057183	16	30744826	T	C	0.2508	0.1273	0.02872	9.63496e-06	3658	0.00534217	19.6359
ebi-a-GCST90001391	IgD+ %B cell	rs73426855	17	77637123	C	T	0.1471	-0.174	0.03482	6.07995e-07	3658	0.0067802	24.9576
ebi-a-GCST90001391	IgD+ %B cell	rs148496020	17	51092001	A	T	0.0193	-0.4088	0.08921	4.74799e-06	3658	0.00570775	20.9873
ebi-a-GCST90001392	IgD+ CD38br AC	rs1919856	1	247700906	G	A	0.108	0.1675	0.03766	8.94499e-06	3656	0.0053817	19.7711
ebi-a-GCST90001392	IgD+ CD38br AC	rs116285595	1	200858159	T	C	0.0068	0.6503	0.1415	4.44396e-06	3656	0.0057439	21.1095
ebi-a-GCST90001392	IgD+ CD38br AC	rs116104104	1	214476260	T	C	0.0004	5.387	1.184	5.50503e-06	3656	0.00563031	20.6896
ebi-a-GCST90001392	IgD+ CD38br AC	rs12036556	1	99149370	T	C	0.0265	0.3487	0.07421	2.714e-06	3656	0.00600286	22.0669
ebi-a-GCST90001392	IgD+ CD38br AC	rs1294253	1	233503875	C	T	0.7254	-0.1382	0.02658	2.1e-07	3656	0.00734007	27.019
ebi-a-GCST90001392	IgD+ CD38br AC	rs146959444	1	167027268	C	T	0.0023	1.249	0.2574	1.287e-06	3656	0.00639902	23.5326
ebi-a-GCST90001392	IgD+ CD38br AC	rs113965271	2	128428350	C	G	0.0286	-0.3262	0.07211	6.28507e-06	3656	0.00556604	20.4522
ebi-a-GCST90001392	IgD+ CD38br AC	rs733555	2	16464227	T	G	0.2637	-0.1396	0.02714	2.85299e-07	3656	0.00718478	26.4432
ebi-a-GCST90001392	IgD+ CD38br AC	rs78188887	2	155636739	G	A	0.0014	1.533	0.3206	1.80198e-06	3656	0.00621503	22.8518
ebi-a-GCST90001392	IgD+ CD38br AC	rs140380950	2	105587803	C	T	0.0368	-0.3568	0.06296	1.567e-08	3656	0.00870795	32.0983
ebi-a-GCST90001392	IgD+ CD38br AC	rs374727947	3	163801921	G	T	0.0098	0.6111	0.1307	3.02197e-06	3656	0.00594399	21.8492
ebi-a-GCST90001392	IgD+ CD38br AC	rs794185	3	4437358	C	T	0.3362	-0.1116	0.02511	9.05899e-06	3656	0.00537389	19.7423
ebi-a-GCST90001392	IgD+ CD38br AC	rs76112278	4	15915069	A	G	0.0194	-0.4579	0.08605	1.09099e-07	3656	0.00768569	28.301
ebi-a-GCST90001392	IgD+ CD38br AC	rs7667070	4	38379833	C	T	0.0361	-0.2956	0.06254	2.36298e-06	3656	0.00607353	22.3283
ebi-a-GCST90001392	IgD+ CD38br AC	rs80330977	5	158276610	A	G	0.0814	-0.2576	0.04422	6.158e-09	3656	0.00919677	33.9169
ebi-a-GCST90001392	IgD+ CD38br AC	rs78658073	5	498773	A	G	0.001	1.665	0.362	4.385e-06	3656	0.00575307	21.1433
ebi-a-GCST90001392	IgD+ CD38br AC	rs76660971	5	18919526	A	G	0.2299	-0.1264	0.02828	8.14798e-06	3656	0.00543454	19.9663
ebi-a-GCST90001392	IgD+ CD38br AC	rs117772462	7	48791017	A	T	0.0159	-0.4238	0.09514	8.67401e-06	3656	0.00539807	19.8316
ebi-a-GCST90001392	IgD+ CD38br AC	rs10265656	7	187171	G	A	0.9375	-0.2229	0.04923	6.15106e-06	3656	0.00557604	20.4891
ebi-a-GCST90001392	IgD+ CD38br AC	rs143397127	7	12847391	C	T	0.0157	-0.4626	0.09576	1.41599e-06	3656	0.00634269	23.3241
ebi-a-GCST90001392	IgD+ CD38br AC	rs1695681	8	118255950	A	C	0.5309	-0.1256	0.02413	2.05698e-07	3656	0.00735617	27.0786
ebi-a-GCST90001392	IgD+ CD38br AC	rs16868356	8	102770464	C	T	0.0198	0.4146	0.08532	1.226e-06	3656	0.00641734	23.6004
ebi-a-GCST90001392	IgD+ CD38br AC	rs2395904	8	130617819	G	T	0.2657	-0.1279	0.02666	1.69001e-06	3656	0.00625589	23.0029
ebi-a-GCST90001392	IgD+ CD38br AC	rs10821937	10	63723909	T	C	0.6458	-0.1118	0.02511	8.81089e-06	3656	0.00539306	19.8131
ebi-a-GCST90001392	IgD+ CD38br AC	rs61878035	11	15328898	A	G	0.1886	0.1453	0.03068	2.24202e-06	3656	0.00609759	22.4173
ebi-a-GCST90001392	IgD+ CD38br AC	rs11068290	12	110228055	T	C	0.0231	0.3555	0.07815	5.55098e-06	3656	0.00562813	20.6816
ebi-a-GCST90001392	IgD+ CD38br AC	rs118090735	12	78790468	G	T	0.0011	1.518	0.3399	8.22602e-06	3656	0.0054259	19.9344
ebi-a-GCST90001392	IgD+ CD38br AC	rs11159480	14	81466662	T	G	0.8166	-0.1526	0.0323	2.399e-06	3656	0.00606812	22.3083
ebi-a-GCST90001392	IgD+ CD38br AC	rs7169431	15	56340896	G	A	0.9219	-0.2007	0.04408	5.45896e-06	3656	0.00563832	20.7192
ebi-a-GCST90001392	IgD+ CD38br AC	rs76608654	16	55450479	C	T	0.0494	0.2489	0.05423	4.56405e-06	3656	0.00572887	21.0539
ebi-a-GCST90001392	IgD+ CD38br AC	rs12939565	17	38038389	T	A	0.4267	-0.1364	0.02672	3.47496e-07	3656	0.00707726	26.0446
ebi-a-GCST90001393	IgD+ CD38dim %B cell	rs75766272	1	8009985	T	C	0.0201	0.3861	0.08587	7.14299e-06	3657	0.00549791	20.2059
ebi-a-GCST90001393	IgD+ CD38dim %B cell	rs7595353	2	229232050	C	T	0.3054	-0.1211	0.02671	6.02005e-06	3657	0.00558961	20.5448
ebi-a-GCST90001393	IgD+ CD38dim %B cell	rs9865821	3	7014131	A	C	0.6459	0.115	0.02558	7.16193e-06	3657	0.00549637	20.2003
ebi-a-GCST90001393	IgD+ CD38dim %B cell	rs6835759	4	170328209	G	A	0.4701	0.1189	0.02486	1.79498e-06	3657	0.00621625	22.8625
ebi-a-GCST90001393	IgD+ CD38dim %B cell	rs2301101	5	83420407	G	T	0.1097	-0.187	0.03994	2.93501e-06	3657	0.00595863	21.9094
ebi-a-GCST90001393	IgD+ CD38dim %B cell	rs9459562	6	166502048	C	G	0.4346	0.1101	0.02478	9.1791e-06	3657	0.00536919	19.7303
ebi-a-GCST90001393	IgD+ CD38dim %B cell	rs6998850	8	61848028	G	A	0.3018	0.1204	0.02683	7.45899e-06	3657	0.00547648	20.1268
ebi-a-GCST90001393	IgD+ CD38dim %B cell	rs546147740	8	4318676	C	T	0.0051	0.763	0.1665	4.75499e-06	3657	0.00570964	20.9886
ebi-a-GCST90001393	IgD+ CD38dim %B cell	rs62488766	8	12518295	G	A	0.0283	-0.3635	0.08066	6.80205e-06	3657	0.00552284	20.2981
ebi-a-GCST90001393	IgD+ CD38dim %B cell	rs61912200	12	1637126	A	T	0.0022	1.216	0.2655	4.81903e-06	3657	0.00570334	20.9653
ebi-a-GCST90001393	IgD+ CD38dim %B cell	rs78269238	14	65673804	T	C	0.0582	-0.2771	0.05349	2.34498e-07	3657	0.00728497	26.8219
ebi-a-GCST90001393	IgD+ CD38dim %B cell	rs60521331	17	8639905	A	G	0.5022	0.1107	0.02463	7.24202e-06	3657	0.0054935	20.1897
ebi-a-GCST90001393	IgD+ CD38dim %B cell	rs34157595	17	49200947	C	T	0.3154	0.1327	0.02673	7.23303e-07	3657	0.00669425	24.6324
ebi-a-GCST90001393	IgD+ CD38dim %B cell	rs329966	19	53070617	G	A	0.5425	-0.1265	0.02461	2.90402e-07	3657	0.00717309	26.4071
ebi-a-GCST90001393	IgD+ CD38dim %B cell	rs4811007	20	48839604	G	A	0.4837	0.1261	0.02461	3.12702e-07	3657	0.00712812	26.2403
ebi-a-GCST90001393	IgD+ CD38dim %B cell	rs73909843	20	49554764	C	T	0.0764	0.2092	0.0466	7.39095e-06	3657	0.00548075	20.1425
ebi-a-GCST90001393	IgD+ CD38dim %B cell	rs78958229	21	39363957	T	C	0.044	0.2934	0.0591	7.21705e-07	3657	0.00669427	24.6325
ebi-a-GCST90001394	IgD+ CD38dim AC	rs72691696	1	166598682	T	C	0.0014	1.476	0.332	9.04899e-06	3656	0.00537711	19.7542
ebi-a-GCST90001394	IgD+ CD38dim AC	rs7690529	4	91412392	G	A	0.0115	0.5256	0.1173	7.71898e-06	3656	0.00546173	20.0668
ebi-a-GCST90001394	IgD+ CD38dim AC	rs147207149	5	128786753	G	A	0.0075	0.6732	0.1407	1.78398e-06	3656	0.00622276	22.8803
ebi-a-GCST90001394	IgD+ CD38dim AC	rs17056318	5	158285953	C	T	0.081	-0.2225	0.04431	5.37403e-07	3656	0.0068496	25.2011
ebi-a-GCST90001394	IgD+ CD38dim AC	rs1510970	5	118216738	A	G	0.087	-0.1966	0.04234	3.57001e-06	3656	0.00586281	21.549
ebi-a-GCST90001394	IgD+ CD38dim AC	rs115150472	5	146138788	T	C	0.0004	2.534	0.5718	9.63008e-06	3656	0.00534308	19.6285
ebi-a-GCST90001394	IgD+ CD38dim AC	rs141880653	5	166970737	T	C	0.001	1.849	0.3979	3.49004e-06	3656	0.00587168	21.5818
ebi-a-GCST90001394	IgD+ CD38dim AC	rs115951641	6	52336715	T	A	0.049	0.2476	0.05577	9.24996e-06	3656	0.00536239	19.6998
ebi-a-GCST90001394	IgD+ CD38dim AC	rs12197153	6	100821460	A	G	0.0007	2.216	0.4431	5.95895e-07	3656	0.00679468	24.9976
ebi-a-GCST90001394	IgD+ CD38dim AC	rs143397127	7	12847391	C	T	0.0157	-0.4549	0.09626	2.37602e-06	3656	0.0060714	22.3204
ebi-a-GCST90001394	IgD+ CD38dim AC	rs190448231	7	87868543	G	T	0.028	0.327	0.07351	8.89406e-06	3656	0.00538334	19.7772
ebi-a-GCST90001394	IgD+ CD38dim AC	rs2395904	8	130617819	G	T	0.2657	-0.1253	0.0268	3.02503e-06	3656	0.00594343	21.8472
ebi-a-GCST90001394	IgD+ CD38dim AC	rs283340	8	70193536	C	T	0.5621	0.1175	0.02409	1.128e-06	3656	0.00646516	23.7774
ebi-a-GCST90001394	IgD+ CD38dim AC	rs150663332	8	2044843	T	C	0.084	-0.1942	0.0428	5.88098e-06	3656	0.00559972	20.5766
ebi-a-GCST90001394	IgD+ CD38dim AC	rs139801247	9	138747854	C	T	0.0208	0.3801	0.0836	5.63002e-06	3656	0.00562248	20.6607
ebi-a-GCST90001394	IgD+ CD38dim AC	rs116851238	10	33792014	T	C	0.0176	-0.4319	0.08996	1.64399e-06	3656	0.00626516	23.0372
ebi-a-GCST90001394	IgD+ CD38dim AC	rs12799241	11	119980729	A	G	0.2619	0.13	0.0273	1.99301e-06	3656	0.0061641	22.6633
ebi-a-GCST90001394	IgD+ CD38dim AC	rs75474045	13	72428296	A	G	0.0126	0.5528	0.1063	2.08502e-07	3656	0.00734282	27.0291
ebi-a-GCST90001394	IgD+ CD38dim AC	rs12906621	15	37177413	A	G	0.1091	0.1764	0.03817	3.91102e-06	3656	0.00580787	21.3459
ebi-a-GCST90001394	IgD+ CD38dim AC	rs117518951	16	55449193	C	T	0.049	0.2458	0.0546	6.92708e-06	3656	0.00551279	20.2554
ebi-a-GCST90001394	IgD+ CD38dim AC	rs143176410	16	84305239	C	G	0.001	1.912	0.3929	1.185e-06	3656	0.00643578	23.6687
ebi-a-GCST90001394	IgD+ CD38dim AC	rs8076302	17	79265701	T	C	0.185	-0.1385	0.03056	6.00703e-06	3656	0.00558668	20.5284
ebi-a-GCST90001394	IgD+ CD38dim AC	rs12939566	17	38038390	T	A	0.4148	-0.1486	0.02725	5.30603e-08	3656	0.00806827	29.7212
ebi-a-GCST90001394	IgD+ CD38dim AC	rs4792571	17	14931234	T	G	0.4699	0.1093	0.02377	4.41804e-06	3656	0.00575005	21.1322
ebi-a-GCST90001394	IgD+ CD38dim AC	rs655580	19	53039110	A	G	0.4571	0.1183	0.0239	7.70495e-07	3656	0.00665682	24.487
ebi-a-GCST90001394	IgD+ CD38dim AC	rs34764986	20	59926554	C	T	0.0699	-0.2175	0.04671	3.31497e-06	3656	0.00589555	21.6701
ebi-a-GCST90001395	IgD+ CD38- %B cell	rs12122084	1	111914431	A	G	0.1916	-0.1408	0.03104	5.93895e-06	3657	0.005595	20.5648
ebi-a-GCST90001395	IgD+ CD38- %B cell	rs1512044	3	188624425	A	G	0.1084	0.202	0.03882	2.07e-07	3657	0.00734959	27.0616
ebi-a-GCST90001395	IgD+ CD38- %B cell	rs76376526	4	109408667	T	C	0.0133	0.4948	0.1101	7.20593e-06	3657	0.00549247	20.1859
ebi-a-GCST90001395	IgD+ CD38- %B cell	rs78009119	5	136421498	G	T	0.0137	-0.4914	0.1063	3.88401e-06	3657	0.00580963	21.3583
ebi-a-GCST90001395	IgD+ CD38- %B cell	rs34843244	5	90267368	T	A	0.033	0.308	0.06835	6.80597e-06	3657	0.00552198	20.2949
ebi-a-GCST90001395	IgD+ CD38- %B cell	rs115802369	6	5380890	G	A	0.0175	-0.4129	0.0922	7.76497e-06	3657	0.00545416	20.0443
ebi-a-GCST90001395	IgD+ CD38- %B cell	rs2621369	6	32768285	T	C	0.2901	0.1498	0.03155	2.13098e-06	3657	0.00612676	22.5314
ebi-a-GCST90001395	IgD+ CD38- %B cell	rs113398446	6	161871755	C	A	0.1687	0.1793	0.03256	3.91201e-08	3657	0.00822395	30.3078
ebi-a-GCST90001395	IgD+ CD38- %B cell	rs80032720	6	32384933	A	G	0.0734	0.2539	0.05434	3.08901e-06	3657	0.00593439	21.8197
ebi-a-GCST90001395	IgD+ CD38- %B cell	rs10254361	7	119564205	T	G	0.2404	0.1333	0.02899	4.40099e-06	3657	0.00574825	21.1313
ebi-a-GCST90001395	IgD+ CD38- %B cell	rs2251199	8	14671281	G	A	0.628	0.1168	0.02572	5.73799e-06	3657	0.00560759	20.6113
ebi-a-GCST90001395	IgD+ CD38- %B cell	rs62502412	8	28265475	T	A	0.2759	0.1209	0.02712	8.58401e-06	3657	0.00540499	19.8626
ebi-a-GCST90001395	IgD+ CD38- %B cell	rs10111625	8	79595404	G	A	0.5384	-0.1169	0.02611	7.72094e-06	3657	0.0054515	20.0345
ebi-a-GCST90001395	IgD+ CD38- %B cell	rs7012048	8	29631839	C	T	0.1874	0.1407	0.0311	6.25403e-06	3657	0.00556568	20.4564
ebi-a-GCST90001395	IgD+ CD38- %B cell	rs148952274	9	37982527	T	C	0.0004	-2.911	0.6469	7.01003e-06	3657	0.00550664	20.2382
ebi-a-GCST90001395	IgD+ CD38- %B cell	rs79870102	12	66341509	G	A	0.0033	0.9733	0.216	6.83502e-06	3657	0.00552149	20.2931
ebi-a-GCST90001395	IgD+ CD38- %B cell	rs1959342	14	20673865	T	A	0.3589	0.112	0.02529	9.81002e-06	3657	0.00533446	19.602
ebi-a-GCST90001395	IgD+ CD38- %B cell	rs77762131	14	96205838	C	G	0.045	0.3388	0.05748	4.101e-09	3657	0.0094107	34.7229
ebi-a-GCST90001395	IgD+ CD38- %B cell	rs10444793	15	44517689	A	G	0.018	-0.4608	0.09102	4.34901e-07	3657	0.00695974	25.6161
ebi-a-GCST90001395	IgD+ CD38- %B cell	rs147135384	15	40195637	C	T	0.0004	-2.756	0.6192	8.78294e-06	3657	0.00538797	19.7997
ebi-a-GCST90001395	IgD+ CD38- %B cell	rs11150426	16	81986583	C	G	0.5386	-0.1169	0.02444	1.78098e-06	3657	0.00621718	22.8659
ebi-a-GCST90001395	IgD+ CD38- %B cell	rs181771926	16	52294553	A	G	0.0126	-0.5276	0.1101	1.73002e-06	3657	0.0062401	22.9508
ebi-a-GCST90001395	IgD+ CD38- %B cell	rs329966	19	53070617	G	A	0.5425	0.1246	0.02445	3.62702e-07	3657	0.00705148	25.9562
ebi-a-GCST90001395	IgD+ CD38- %B cell	rs73909843	20	49554764	C	T	0.0764	-0.2138	0.04629	4.00904e-06	3657	0.00579949	21.3208
ebi-a-GCST90001395	IgD+ CD38- %B cell	rs35050775	20	8003880	T	G	0.0268	0.3463	0.07724	7.53894e-06	3657	0.00546657	20.0901
ebi-a-GCST90001396	IgD+ CD38- AC	rs10493766	1	85945660	G	A	0.233	-0.1336	0.02933	5.433e-06	3656	0.00564319	20.7372
ebi-a-GCST90001396	IgD+ CD38- AC	rs149701635	3	44741083	G	C	0.0263	-0.3526	0.07768	5.84804e-06	3656	0.00560402	20.5925
ebi-a-GCST90001396	IgD+ CD38- AC	rs79207264	3	96406408	A	G	0.1184	0.1854	0.03946	2.73602e-06	3656	0.00600184	22.0632
ebi-a-GCST90001396	IgD+ CD38- AC	rs71615254	4	178658413	C	A	0.0406	-0.278	0.0622	8.085e-06	3656	0.00543421	19.9651
ebi-a-GCST90001396	IgD+ CD38- AC	rs146127735	5	502938	A	G	0.0383	0.3025	0.06424	2.59298e-06	3656	0.00602847	22.1616
ebi-a-GCST90001396	IgD+ CD38- AC	rs1158784	6	32758761	T	A	0.1554	0.174	0.03801	4.88405e-06	3656	0.00569921	20.9443
ebi-a-GCST90001396	IgD+ CD38- AC	rs12216018	6	130514590	T	C	0.1415	-0.1686	0.03603	2.988e-06	3656	0.0059537	21.8851
ebi-a-GCST90001396	IgD+ CD38- AC	rs7809268	7	96302607	C	T	0.0687	-0.2247	0.04918	5.07201e-06	3656	0.00567741	20.8637
ebi-a-GCST90001396	IgD+ CD38- AC	rs144625305	7	7871676	T	C	0.0086	0.6074	0.1364	8.70001e-06	3656	0.00539468	19.8191
ebi-a-GCST90001396	IgD+ CD38- AC	rs10866982	8	5127400	A	G	0.4751	-0.1114	0.02467	6.49307e-06	3656	0.00554639	20.3795
ebi-a-GCST90001396	IgD+ CD38- AC	rs12763172	10	85447519	C	T	0.7213	0.1258	0.02784	6.38499e-06	3656	0.0055539	20.4073
ebi-a-GCST90001396	IgD+ CD38- AC	rs7909504	10	32174610	A	G	0.1358	-0.165	0.03707	8.79103e-06	3656	0.00538976	19.8009
ebi-a-GCST90001396	IgD+ CD38- AC	rs146687492	11	125619694	T	G	0.0291	-0.3372	0.07361	4.76903e-06	3656	0.00570702	20.9732
ebi-a-GCST90001396	IgD+ CD38- AC	rs12874404	13	108993494	G	A	0.3256	0.1363	0.02669	3.41602e-07	3656	0.00708274	26.065
ebi-a-GCST90001396	IgD+ CD38- AC	rs77762131	14	96205838	C	G	0.045	0.3229	0.05806	2.85299e-08	3656	0.00838913	30.9132
ebi-a-GCST90001396	IgD+ CD38- AC	rs10444793	15	44517689	A	G	0.0181	-0.4107	0.09229	8.83792e-06	3656	0.00538751	19.7926
ebi-a-GCST90001396	IgD+ CD38- AC	rs1529727	19	11164067	G	T	0.5581	0.1176	0.02521	3.20701e-06	3656	0.00591678	21.7486
ebi-a-GCST90001396	IgD+ CD38- AC	rs62235484	21	41083050	A	G	0.0175	0.4628	0.09388	8.58005e-07	3656	0.00660324	24.2886
ebi-a-GCST90001397	Unsw mem %B cell	rs7412746	1	150860471	T	C	0.5153	-0.1152	0.02573	7.80998e-06	3657	0.00545163	20.0349
ebi-a-GCST90001397	Unsw mem %B cell	rs146430312	1	236060214	T	G	0.0027	1.017	0.2222	4.87203e-06	3657	0.00569571	20.9371
ebi-a-GCST90001397	Unsw mem %B cell	rs75766272	1	8009985	T	C	0.0201	-0.4409	0.08695	4.15002e-07	3657	0.00698189	25.6982
ebi-a-GCST90001397	Unsw mem %B cell	rs72686460	1	45867753	A	T	0.2961	0.1254	0.02755	5.44804e-06	3657	0.00563344	20.7069
ebi-a-GCST90001397	Unsw mem %B cell	rs77201712	2	157311822	C	T	0.0392	0.2907	0.06322	4.38995e-06	3657	0.00574847	21.1321
ebi-a-GCST90001397	Unsw mem %B cell	rs17006489	2	28304630	G	A	0.1354	-0.1728	0.03779	4.976e-06	3657	0.00568503	20.8976
ebi-a-GCST90001397	Unsw mem %B cell	rs72844588	2	138420154	A	G	0.0913	0.2054	0.04341	2.31398e-06	3657	0.00608479	22.3761
ebi-a-GCST90001397	Unsw mem %B cell	rs45608038	2	73679013	G	A	0.0421	0.294	0.06266	2.80698e-06	3657	0.00598387	22.0027
ebi-a-GCST90001397	Unsw mem %B cell	rs73041424	3	16414269	G	A	0.0488	-0.2606	0.05834	8.18502e-06	3657	0.0054266	19.9424
ebi-a-GCST90001397	Unsw mem %B cell	rs183471524	4	27108645	G	A	0.0905	-0.1978	0.04411	7.52905e-06	3657	0.00546855	20.0974
ebi-a-GCST90001397	Unsw mem %B cell	rs116525939	5	97611924	C	T	0.0036	0.9467	0.2075	5.22998e-06	3657	0.00565977	20.8042
ebi-a-GCST90001397	Unsw mem %B cell	rs895377	5	58050530	A	G	0.3683	-0.1186	0.02612	5.77604e-06	3657	0.00560604	20.6056
ebi-a-GCST90001397	Unsw mem %B cell	rs73032183	6	169456830	C	T	0.1509	0.1675	0.03506	1.852e-06	3657	0.00620267	22.8123
ebi-a-GCST90001397	Unsw mem %B cell	rs4710879	6	170426027	T	C	0.5621	-0.1204	0.0253	2.03301e-06	3657	0.00615468	22.6347
ebi-a-GCST90001397	Unsw mem %B cell	rs12539793	7	25971860	T	C	0.0115	-0.5404	0.1145	2.47002e-06	3657	0.00605421	22.2629
ebi-a-GCST90001397	Unsw mem %B cell	rs11779181	8	9063027	T	C	0.4003	-0.1402	0.03143	8.41008e-06	3657	0.0054116	19.887
ebi-a-GCST90001397	Unsw mem %B cell	rs1679013	9	22206987	T	C	0.5945	-0.1252	0.02555	9.97103e-07	3657	0.00652318	23.9988
ebi-a-GCST90001397	Unsw mem %B cell	rs1930922	9	93297086	G	A	0.2419	-0.137	0.0295	3.54797e-06	3657	0.00586298	21.5556
ebi-a-GCST90001397	Unsw mem %B cell	rs12380223	9	7639660	A	T	0.0096	-0.5815	0.128	5.76196e-06	3657	0.00561191	20.6273
ebi-a-GCST90001397	Unsw mem %B cell	rs143553941	12	109368119	C	G	0.013	0.5187	0.1092	2.093e-06	3657	0.00613184	22.5502
ebi-a-GCST90001397	Unsw mem %B cell	rs11519226	12	20322449	T	A	0.299	0.1229	0.02717	6.23706e-06	3657	0.00556386	20.4497
ebi-a-GCST90001397	Unsw mem %B cell	rs7322292	13	51370899	T	C	0.3275	-0.1256	0.02669	2.61403e-06	3657	0.00601915	22.1332
ebi-a-GCST90001397	Unsw mem %B cell	rs73192651	13	50212885	T	C	0.02	0.5551	0.08989	7.31493e-10	3657	0.0103202	38.1138
ebi-a-GCST90001397	Unsw mem %B cell	rs2793491	13	24826051	T	C	0.2052	-0.1335	0.02997	8.71806e-06	3657	0.00539652	19.8313
ebi-a-GCST90001397	Unsw mem %B cell	rs73518104	13	70177578	A	G	0.0708	0.2174	0.04847	7.48204e-06	3657	0.00547099	20.1065
ebi-a-GCST90001397	Unsw mem %B cell	rs117004076	14	97702226	G	A	0.0146	0.4523	0.102	9.52708e-06	3657	0.00534809	19.6524
ebi-a-GCST90001397	Unsw mem %B cell	rs77762131	14	96205838	C	G	0.045	0.3067	0.05822	1.457e-07	3657	0.00753139	27.7361
ebi-a-GCST90001397	Unsw mem %B cell	rs143666202	14	77579227	A	G	0.0503	0.2759	0.0579	1.957e-06	3657	0.00617068	22.6939
ebi-a-GCST90001397	Unsw mem %B cell	rs150839591	17	260039	G	T	0.0552	0.2459	0.05396	5.33998e-06	3657	0.00564663	20.7556
ebi-a-GCST90001397	Unsw mem %B cell	rs1596383	18	7993103	A	G	0.6259	0.1208	0.02585	3.06302e-06	3657	0.00593611	21.8261
ebi-a-GCST90001397	Unsw mem %B cell	rs1883832	20	44746982	C	T	0.6318	-0.1236	0.02682	4.23701e-06	3657	0.00577404	21.2267
ebi-a-GCST90001397	Unsw mem %B cell	rs138380722	20	56790125	A	G	0.0007	-1.906	0.4167	4.94197e-06	3657	0.00568848	20.9103
ebi-a-GCST90001397	Unsw mem %B cell	rs146720368	22	32003463	T	C	0.0042	0.852	0.1923	9.65895e-06	3657	0.00533913	19.6193
ebi-a-GCST90001398	Unsw mem AC	rs75766272	1	8009985	T	C	0.0201	-0.3814	0.08558	8.57808e-06	3656	0.00540328	19.8509
ebi-a-GCST90001398	Unsw mem AC	rs11737576	4	55923201	T	C	0.0584	-0.2347	0.05231	7.42506e-06	3656	0.00547603	20.1196
ebi-a-GCST90001398	Unsw mem AC	rs79831025	6	40981212	G	C	0.0334	0.3026	0.06778	8.29392e-06	3656	0.0054221	19.9204
ebi-a-GCST90001398	Unsw mem AC	rs4076316	6	167859623	A	T	0.3005	-0.1331	0.02714	9.72904e-07	3656	0.00653556	24.038
ebi-a-GCST90001398	Unsw mem AC	rs144625305	7	7871676	T	C	0.0086	0.5999	0.1347	8.69901e-06	3656	0.00539593	19.8237
ebi-a-GCST90001398	Unsw mem AC	rs2436878	8	103767171	G	A	0.077	0.2056	0.04549	6.40693e-06	3656	0.00555633	20.4163
ebi-a-GCST90001398	Unsw mem AC	rs118092259	8	89432719	G	T	0.0414	-0.2912	0.06306	4.00101e-06	3656	0.00579886	21.3126
ebi-a-GCST90001398	Unsw mem AC	rs11794578	9	808529	G	T	0.4521	0.1114	0.02446	5.41701e-06	3656	0.0056415	20.731
ebi-a-GCST90001398	Unsw mem AC	rs112839090	12	119727983	A	G	0.1972	-0.1468	0.03096	2.18902e-06	3656	0.00611197	22.4705
ebi-a-GCST90001398	Unsw mem AC	rs12874404	13	108993494	G	A	0.3256	0.1523	0.02639	8.62303e-09	3656	0.00902768	33.2877
ebi-a-GCST90001398	Unsw mem AC	rs557577736	13	46224092	G	A	0.001	1.924	0.3849	6.08793e-07	3656	0.00678813	24.9733
ebi-a-GCST90001398	Unsw mem AC	rs145371905	13	70325772	T	G	0.0194	0.4126	0.08871	3.42997e-06	3656	0.00588227	21.621
ebi-a-GCST90001398	Unsw mem AC	rs73192651	13	50212885	T	C	0.02	0.4968	0.08845	2.09402e-08	3656	0.00855519	31.5304
ebi-a-GCST90001398	Unsw mem AC	rs77762131	14	96205838	C	G	0.045	0.3067	0.05723	8.86605e-08	3656	0.00779427	28.704
ebi-a-GCST90001398	Unsw mem AC	rs143666202	14	77579227	A	G	0.0502	0.268	0.05703	2.711e-06	3656	0.00600401	22.0712
ebi-a-GCST90001398	Unsw mem AC	rs8014978	14	94936964	C	T	0.5737	-0.123	0.02471	6.71104e-07	3656	0.00673171	24.7644
ebi-a-GCST90001398	Unsw mem AC	rs880311	16	8963504	T	C	0.1034	-0.1813	0.04019	6.62995e-06	3656	0.00553532	20.3386
ebi-a-GCST90001398	Unsw mem AC	rs11657118	17	2714118	C	T	0.475	-0.1112	0.02412	4.20998e-06	3656	0.00578005	21.2431
ebi-a-GCST90001398	Unsw mem AC	rs12461001	19	14885525	A	G	0.6291	0.1184	0.02528	2.94802e-06	3656	0.0059641	21.9236
ebi-a-GCST90001398	Unsw mem AC	rs7254039	19	14993354	A	G	0.0435	-0.2602	0.05799	7.42506e-06	3656	0.00547668	20.122
ebi-a-GCST90001398	Unsw mem AC	rs6032660	20	44730245	A	G	0.6359	-0.1345	0.02641	3.65797e-07	3656	0.0070442	25.9221
ebi-a-GCST90001398	Unsw mem AC	rs55712190	22	22613458	T	C	0.074	0.214	0.04712	5.75798e-06	3656	0.00561006	20.6148
ebi-a-GCST90001399	IgD- CD27- %B cell	rs76625665	1	233049739	T	G	0.0068	-0.6497	0.144	6.61302e-06	3657	0.0055356	20.3453
ebi-a-GCST90001399	IgD- CD27- %B cell	rs116473015	2	147859010	T	C	0.029	0.3455	0.07401	3.14101e-06	3657	0.00592393	21.781
ebi-a-GCST90001399	IgD- CD27- %B cell	rs9842571	3	125931267	A	G	0.554	-0.1134	0.02519	6.97108e-06	3657	0.00551118	20.255
ebi-a-GCST90001399	IgD- CD27- %B cell	rs35574803	3	32533246	C	T	0.0562	-0.3526	0.05371	5.92243e-11	3657	0.0116477	43.0742
ebi-a-GCST90001399	IgD- CD27- %B cell	rs79430021	4	25037515	A	G	0.006	0.7602	0.1642	3.80697e-06	3657	0.00582702	21.4226
ebi-a-GCST90001399	IgD- CD27- %B cell	rs35661323	7	44284783	T	C	0.5505	0.1158	0.02527	4.73097e-06	3657	0.00570946	20.9879
ebi-a-GCST90001399	IgD- CD27- %B cell	rs2250246	12	6553016	G	A	0.5339	0.1466	0.02442	2.12501e-09	3657	0.00975872	36.0196
ebi-a-GCST90001399	IgD- CD27- %B cell	rs7224129	17	38075426	A	G	0.4751	-0.1297	0.02756	2.61e-06	3657	0.00601969	22.1352
ebi-a-GCST90001399	IgD- CD27- %B cell	rs11658240	17	80484139	G	A	0.1362	-0.1678	0.03574	2.76599e-06	3657	0.00599156	22.0312
ebi-a-GCST90001399	IgD- CD27- %B cell	rs7209088	17	8030165	G	C	0.2786	-0.12	0.02705	9.40503e-06	3657	0.00535269	19.6694
ebi-a-GCST90001399	IgD- CD27- %B cell	rs72897237	18	37553257	C	T	0.0161	0.4671	0.09743	1.69699e-06	3657	0.0062458	22.9719
ebi-a-GCST90001399	IgD- CD27- %B cell	rs645554	19	14389948	A	G	0.2811	-0.1226	0.02695	5.52205e-06	3657	0.00562714	20.6836
ebi-a-GCST90001399	IgD- CD27- %B cell	rs4810485	20	44747947	G	T	0.6314	0.3898	0.02585	7.1978e-50	3657	0.0585383	227.261
ebi-a-GCST90001399	IgD- CD27- %B cell	rs6073079	20	42024537	A	G	0.12	0.1776	0.03746	2.21299e-06	3657	0.00610892	22.4653
ebi-a-GCST90001399	IgD- CD27- %B cell	rs11086984	20	44511627	T	C	0.1514	-0.1811	0.03498	2.36799e-07	3657	0.00727614	26.7892
ebi-a-GCST90001399	IgD- CD27- %B cell	rs62223906	21	38699025	T	C	0.0649	0.2217	0.0497	8.39093e-06	3657	0.00541174	19.8875
ebi-a-GCST90001400	IgD+ AC	rs71615254	4	178658413	C	A	0.0406	-0.3043	0.06135	7.40406e-07	3657	0.00668248	24.5888
ebi-a-GCST90001400	IgD+ AC	rs12197153	6	100821460	A	G	0.0007	2.08	0.4491	3.74498e-06	3657	0.00583144	21.4389
ebi-a-GCST90001400	IgD+ AC	rs9354413	6	67039330	C	T	0.2963	0.1254	0.02726	4.385e-06	3657	0.00575324	21.1498
ebi-a-GCST90001400	IgD+ AC	rs2390504	7	21321670	A	G	0.0485	-0.2583	0.05708	6.222e-06	3657	0.00556841	20.4665
ebi-a-GCST90001400	IgD+ AC	rs146233710	7	106139682	G	C	0.0221	-0.3853	0.08481	5.72704e-06	3657	0.00561222	20.6284
ebi-a-GCST90001400	IgD+ AC	rs150663332	8	2044843	T	C	0.0839	-0.2314	0.04374	1.28399e-07	3657	0.00759509	27.9725
ebi-a-GCST90001400	IgD+ AC	rs3019260	8	102068804	A	C	0.3173	0.1185	0.02595	5.12495e-06	3657	0.0056698	20.8413
ebi-a-GCST90001400	IgD+ AC	rs701839	10	102955294	G	A	0.7123	0.1309	0.02785	2.713e-06	3657	0.00600466	22.0796
ebi-a-GCST90001400	IgD+ AC	rs189761842	10	125485345	T	C	0.0055	0.8269	0.1697	1.15199e-06	3657	0.0064507	23.7304
ebi-a-GCST90001400	IgD+ AC	rs116906133	13	100023905	G	A	0.0037	-0.9845	0.2207	8.4349e-06	3657	0.00541184	19.8879
ebi-a-GCST90001400	IgD+ AC	rs4145212	13	108960188	A	T	0.5405	0.1284	0.02442	1.52901e-07	3657	0.00750314	27.6313
ebi-a-GCST90001400	IgD+ AC	rs3811215	14	22954777	T	G	0.3033	-0.1332	0.02679	6.85993e-07	3657	0.00671448	24.7073
ebi-a-GCST90001400	IgD+ AC	rs11638959	15	25171150	A	G	0.1557	0.1525	0.03281	3.46801e-06	3657	0.00587279	21.5918
ebi-a-GCST90001400	IgD+ AC	rs143176410	16	84305239	C	G	0.001	1.831	0.4032	5.75705e-06	3657	0.00560749	20.611
ebi-a-GCST90001400	IgD+ AC	rs11653761	17	2716535	T	G	0.5919	-0.1212	0.02449	7.76998e-07	3657	0.00665279	24.4788
ebi-a-GCST90001400	IgD+ AC	rs62067029	17	38038391	T	A	0.4148	-0.1669	0.0285	5.11505e-09	3657	0.00929061	34.2756
ebi-a-GCST90001400	IgD+ AC	rs67017503	17	74280991	A	C	0.0759	0.2021	0.04547	9.09704e-06	3657	0.00537301	19.7445
ebi-a-GCST90001400	IgD+ AC	rs12461001	19	14885525	A	G	0.6292	0.1175	0.02527	3.43202e-06	3657	0.00587733	21.6087
ebi-a-GCST90001400	IgD+ AC	rs77110486	20	56359017	T	C	0.0107	0.522	0.1168	8.14798e-06	3657	0.00543206	19.9626
ebi-a-GCST90001401	IgD- CD27- AC	rs61786059	1	29035758	T	G	0.3135	-0.1238	0.02692	4.44601e-06	3656	0.00575148	21.1375
ebi-a-GCST90001401	IgD- CD27- AC	rs7518494	1	217233446	A	G	0.9334	0.2278	0.04884	3.211e-06	3656	0.00591525	21.743
ebi-a-GCST90001401	IgD- CD27- AC	rs185621536	1	113524501	T	C	0.0312	-0.3205	0.07004	4.89396e-06	3656	0.00569478	20.9279
ebi-a-GCST90001401	IgD- CD27- AC	rs12129123	1	10083709	T	C	0.2221	-0.1387	0.0309	7.36207e-06	3656	0.00548079	20.1372
ebi-a-GCST90001401	IgD- CD27- AC	rs72953104	1	41379583	G	C	0.0643	0.2313	0.05018	4.17503e-06	3656	0.00577786	21.235
ebi-a-GCST90001401	IgD- CD27- AC	rs113442137	1	160254955	A	G	0.0472	-0.2567	0.05748	8.20994e-06	3656	0.00542562	19.9334
ebi-a-GCST90001401	IgD- CD27- AC	rs11688492	2	64865804	C	T	0.5196	-0.1216	0.02504	1.243e-06	3656	0.00640914	23.5701
ebi-a-GCST90001401	IgD- CD27- AC	rs7606024	2	56616595	A	T	0.7882	-0.1375	0.03037	6.15404e-06	3656	0.00557547	20.487
ebi-a-GCST90001401	IgD- CD27- AC	rs114551034	2	66709035	A	G	0.0509	-0.2787	0.05695	1.033e-06	3656	0.00650796	23.9358
ebi-a-GCST90001401	IgD- CD27- AC	rs35574803	3	32533246	C	T	0.0562	-0.2808	0.05393	2.01999e-07	3656	0.00736069	27.0954
ebi-a-GCST90001401	IgD- CD27- AC	rs13099360	3	60476875	G	A	0.0466	-0.263	0.05944	9.95612e-06	3656	0.00532633	19.5666
ebi-a-GCST90001401	IgD- CD27- AC	rs59951351	4	38152090	T	A	0.1171	0.173	0.03878	8.37298e-06	3656	0.00541393	19.8902
ebi-a-GCST90001401	IgD- CD27- AC	rs74356874	5	22936562	A	G	0.0066	0.6631	0.1462	5.96499e-06	3656	0.00559526	20.5601
ebi-a-GCST90001401	IgD- CD27- AC	rs144306835	8	96356983	A	G	0.0234	0.3826	0.07964	1.617e-06	3656	0.00627319	23.0669
ebi-a-GCST90001401	IgD- CD27- AC	rs112432445	9	4162626	A	G	0.0528	0.2796	0.05583	5.767e-07	3656	0.0068134	25.0669
ebi-a-GCST90001401	IgD- CD27- AC	rs78763642	9	25294308	A	G	0.0279	-0.3304	0.07442	9.2841e-06	3656	0.0053624	19.6999
ebi-a-GCST90001401	IgD- CD27- AC	rs117493606	10	28340929	G	T	0.009	0.6463	0.1428	6.19099e-06	3656	0.00557159	20.4727
ebi-a-GCST90001401	IgD- CD27- AC	rs117833074	12	77551907	C	T	0.1146	-0.1795	0.0403	8.64908e-06	3656	0.00539712	19.8281
ebi-a-GCST90001401	IgD- CD27- AC	rs1047792	12	6649099	T	G	0.176	-0.1467	0.03249	6.49995e-06	3656	0.00554549	20.3762
ebi-a-GCST90001401	IgD- CD27- AC	rs2250246	12	6553016	G	A	0.5341	0.1359	0.02451	3.12903e-08	3656	0.00833891	30.7266
ebi-a-GCST90001401	IgD- CD27- AC	rs11843493	13	47527957	C	A	0.4944	-0.1109	0.02482	8.19691e-06	3656	0.00543111	19.9536
ebi-a-GCST90001401	IgD- CD27- AC	rs421516	17	63135589	A	C	0.9583	-0.2897	0.0627	3.96798e-06	3656	0.00580533	21.3366
ebi-a-GCST90001401	IgD- CD27- AC	rs11661511	18	60852258	C	T	0.6704	-0.1204	0.02636	5.03999e-06	3656	0.00567394	20.8509
ebi-a-GCST90001401	IgD- CD27- AC	rs72977632	19	1930174	A	T	0.0643	-0.2296	0.05036	5.325e-06	3656	0.00565333	20.7747
ebi-a-GCST90001401	IgD- CD27- AC	rs406298	19	16409903	G	C	0.5327	0.1135	0.0244	3.38602e-06	3656	0.0058836	21.6259
ebi-a-GCST90001401	IgD- CD27- AC	rs77126700	20	47313887	C	T	0.0239	0.3825	0.08026	1.95101e-06	3656	0.00617403	22.7001
ebi-a-GCST90001401	IgD- CD27- AC	rs4239702	20	44749251	C	T	0.6002	0.2841	0.02593	1.6421e-27	3656	0.0317907	119.977
ebi-a-GCST90001401	IgD- CD27- AC	rs909692	22	50710633	G	C	0.4683	-0.1107	0.02495	9.356e-06	3656	0.00535569	19.6751
ebi-a-GCST90001401	IgD- CD27- AC	rs9615714	22	48376963	G	A	0.1421	-0.1733	0.03486	6.94592e-07	3656	0.00671445	24.7004
ebi-a-GCST90001402	Sw mem %B cell	rs72757888	1	233045963	T	C	0.01	-0.5733	0.1213	2.36701e-06	3657	0.00607117	22.3257
ebi-a-GCST90001402	Sw mem %B cell	rs11204752	1	150958133	C	T	0.5387	0.1189	0.02561	3.58501e-06	3657	0.00585959	21.543
ebi-a-GCST90001402	Sw mem %B cell	rs1519529	2	136974257	G	C	0.2363	0.1327	0.02951	7.13806e-06	3657	0.005499	20.21
ebi-a-GCST90001402	Sw mem %B cell	rs138919897	3	106834795	G	A	0.0019	-1.348	0.3023	8.49298e-06	3657	0.00540784	19.8731
ebi-a-GCST90001402	Sw mem %B cell	rs55658041	4	164291862	T	G	0.0037	1.008	0.2105	1.75102e-06	3657	0.00623128	22.9181
ebi-a-GCST90001402	Sw mem %B cell	rs17405603	5	144608340	T	A	0.2841	-0.1414	0.02795	4.40301e-07	3657	0.00694995	25.5798
ebi-a-GCST90001402	Sw mem %B cell	rs830682	5	165597506	C	T	0.7383	-0.1286	0.02855	6.85394e-06	3657	0.00551749	20.2783
ebi-a-GCST90001402	Sw mem %B cell	rs9265880	6	31313054	C	T	0.4717	-0.1543	0.0316	1.096e-06	3657	0.00647754	23.8298
ebi-a-GCST90001402	Sw mem %B cell	rs2450220	8	119323401	T	C	0.816	0.1522	0.03212	2.24698e-06	3657	0.00610232	22.4409
ebi-a-GCST90001402	Sw mem %B cell	rs140191306	9	2570753	T	C	0.0179	-0.4624	0.09477	1.11199e-06	3657	0.00646772	23.7934
ebi-a-GCST90001402	Sw mem %B cell	rs2105800	11	90592716	A	G	0.4881	-0.1181	0.02607	6.11406e-06	3657	0.00558036	20.5107
ebi-a-GCST90001402	Sw mem %B cell	rs11068290	12	110228055	T	C	0.0231	-0.407	0.08203	7.305e-07	3657	0.00668659	24.604
ebi-a-GCST90001402	Sw mem %B cell	rs114917376	17	51764168	G	A	0.0958	0.1985	0.04285	3.74197e-06	3657	0.00583382	21.4478
ebi-a-GCST90001402	Sw mem %B cell	rs73426855	17	77637123	C	T	0.1471	0.1769	0.03524	5.427e-07	3657	0.00684347	25.1853
ebi-a-GCST90001403	Sw mem AC	rs142587763	1	165680636	T	C	0.0435	-0.2707	0.05949	5.51099e-06	3656	0.00563157	20.6943
ebi-a-GCST90001403	Sw mem AC	rs115414430	2	36720835	G	C	0.0286	0.3537	0.07458	2.19599e-06	3656	0.00611442	22.4796
ebi-a-GCST90001403	Sw mem AC	rs1519526	2	136967396	C	T	0.1957	0.1511	0.03122	1.34999e-06	3656	0.00636624	23.4113
ebi-a-GCST90001403	Sw mem AC	rs7595246	2	238554657	C	T	0.1893	0.1458	0.03118	3.01502e-06	3656	0.00594521	21.8537
ebi-a-GCST90001403	Sw mem AC	rs73185679	3	186485863	C	T	0.1041	0.1794	0.03978	6.65794e-06	3656	0.00553223	20.3272
ebi-a-GCST90001403	Sw mem AC	rs141352577	3	8492010	T	C	0.0235	0.3583	0.07898	5.91099e-06	3656	0.00559777	20.5694
ebi-a-GCST90001403	Sw mem AC	rs115218350	3	104146883	A	T	0.0008	-1.838	0.4006	4.61403e-06	3656	0.00572492	21.0393
ebi-a-GCST90001403	Sw mem AC	rs80076964	4	94935625	C	G	0.0141	0.481	0.1008	1.88499e-06	3656	0.00618965	22.7579
ebi-a-GCST90001403	Sw mem AC	rs4697617	4	25771115	A	G	0.7103	0.1212	0.02695	7.07001e-06	3656	0.00550156	20.2139
ebi-a-GCST90001403	Sw mem AC	rs452973	5	11308990	T	G	0.2705	0.1223	0.02758	9.50101e-06	3656	0.00534969	19.6529
ebi-a-GCST90001403	Sw mem AC	rs4076316	6	167859623	A	T	0.3005	-0.1251	0.02725	4.53503e-06	3656	0.00573164	21.0642
ebi-a-GCST90001403	Sw mem AC	rs1161387	6	50598963	G	C	0.286	0.1297	0.02914	8.86605e-06	3656	0.00538949	19.7999
ebi-a-GCST90001403	Sw mem AC	rs60508745	7	40554169	C	T	0.5137	-0.1161	0.02496	3.37202e-06	3656	0.0058831	21.6241
ebi-a-GCST90001403	Sw mem AC	rs11777835	8	144986103	C	T	0.5715	-0.1238	0.02489	6.82606e-07	3656	0.00672135	24.726
ebi-a-GCST90001403	Sw mem AC	rs62521107	8	118851954	T	C	0.058	-0.2543	0.05357	2.146e-06	3656	0.00612597	22.5223
ebi-a-GCST90001403	Sw mem AC	rs2454536	10	53764740	C	T	0.283	-0.1356	0.02771	1.02301e-06	3656	0.00650736	23.9336
ebi-a-GCST90001403	Sw mem AC	rs192544457	13	42337460	A	G	0.006	0.7964	0.161	7.87209e-07	3656	0.00664825	24.4553
ebi-a-GCST90001403	Sw mem AC	rs73178168	13	47809629	T	C	0.1703	0.16	0.03344	1.77599e-06	3656	0.00622286	22.8807
ebi-a-GCST90001403	Sw mem AC	rs9520836	13	108957063	G	A	0.5044	0.1323	0.02454	7.42694e-08	3656	0.00788725	29.0491
ebi-a-GCST90001403	Sw mem AC	rs11653761	17	2716535	T	G	0.592	-0.1273	0.02469	2.65497e-07	3656	0.00721875	26.5691
ebi-a-GCST90001403	Sw mem AC	rs421516	17	63135589	A	C	0.9583	-0.2923	0.06252	3.03103e-06	3656	0.00594326	21.8465
ebi-a-GCST90001403	Sw mem AC	rs117605782	18	46442174	A	G	0.0034	0.9179	0.2043	7.27998e-06	3656	0.00549106	20.1751
ebi-a-GCST90001403	Sw mem AC	rs149462070	21	14412199	C	A	0.0056	-0.7487	0.1638	5.05406e-06	3656	0.00568207	20.8809
ebi-a-GCST90001403	Sw mem AC	rs77741094	21	42362418	G	C	0.0126	-0.5466	0.1111	9.03192e-07	3656	0.00657717	24.1921
ebi-a-GCST90001403	Sw mem AC	rs5994482	22	32570873	G	C	0.103	-0.1828	0.04049	6.51703e-06	3656	0.00554416	20.3713
ebi-a-GCST90001404	PB/PC %B cell	rs187723151	1	242186219	A	G	0.004	-0.9069	0.1924	2.52e-06	3658	0.00603719	22.206
ebi-a-GCST90001404	PB/PC %B cell	rs2792563	1	213100225	A	G	0.5671	-0.1287	0.02511	3.14702e-07	3658	0.00713037	26.2559
ebi-a-GCST90001404	PB/PC %B cell	rs150152228	2	235278654	G	A	0.0012	-1.507	0.3325	6.01395e-06	3658	0.00558428	20.5308
ebi-a-GCST90001404	PB/PC %B cell	rs79423067	4	143873369	T	A	0.0149	0.4869	0.1059	4.44795e-06	3658	0.00574568	21.1276
ebi-a-GCST90001404	PB/PC %B cell	rs78804535	4	144419847	T	C	0.0316	0.3286	0.07069	3.46897e-06	3658	0.00587243	21.5964
ebi-a-GCST90001404	PB/PC %B cell	rs140642786	5	148927495	A	G	0.1223	0.1711	0.03733	4.75499e-06	3658	0.00571023	20.9965
ebi-a-GCST90001404	PB/PC %B cell	rs2019885	5	163177849	C	T	0.1211	-0.1749	0.03747	3.15798e-06	3658	0.00592092	21.7758
ebi-a-GCST90001404	PB/PC %B cell	rs193552	5	148172599	T	A	0.6506	0.1159	0.02556	5.951e-06	3658	0.00558943	20.5498
ebi-a-GCST90001404	PB/PC %B cell	rs34629	5	60527506	A	G	0.0633	-0.2427	0.05008	1.31299e-06	3658	0.00637952	23.4733
ebi-a-GCST90001404	PB/PC %B cell	rs61294310	6	5266557	G	A	0.0124	0.5	0.1092	4.853e-06	3658	0.00569861	20.9535
ebi-a-GCST90001404	PB/PC %B cell	rs11754551	6	145631063	C	T	0.0681	0.2127	0.04774	8.67301e-06	3658	0.00539729	19.8396
ebi-a-GCST90001404	PB/PC %B cell	rs78370279	7	71338898	G	A	0.0104	0.5592	0.1204	3.54103e-06	3658	0.00586252	21.5598
ebi-a-GCST90001404	PB/PC %B cell	rs74326785	8	24549984	C	T	0.0279	0.3429	0.07479	4.69397e-06	3658	0.00571368	21.0092
ebi-a-GCST90001404	PB/PC %B cell	rs138542577	8	16074805	C	G	0.0376	0.3534	0.06406	3.708e-08	3658	0.0082512	30.4174
ebi-a-GCST90001404	PB/PC %B cell	rs4458909	8	118447297	A	G	0.3324	-0.1199	0.02567	3.09599e-06	3658	0.00592871	21.8046
ebi-a-GCST90001404	PB/PC %B cell	rs3138500	9	92219945	T	C	0.0678	-0.2223	0.04922	6.48993e-06	3658	0.00554545	20.3872
ebi-a-GCST90001404	PB/PC %B cell	rs12412378	10	130483163	A	C	0.1607	-0.1669	0.0328	3.77798e-07	3658	0.00702843	25.8778
ebi-a-GCST90001404	PB/PC %B cell	rs185836310	10	73504848	C	T	0.051	-0.257	0.05578	4.23e-06	3658	0.00576969	21.2164
ebi-a-GCST90001404	PB/PC %B cell	rs76195952	11	129797755	T	C	0.0142	-0.4648	0.1027	6.24698e-06	3658	0.0055683	20.4717
ebi-a-GCST90001404	PB/PC %B cell	rs55728331	11	117526440	A	G	0.0015	1.708	0.3449	7.60694e-07	3658	0.00665953	24.5105
ebi-a-GCST90001404	PB/PC %B cell	rs10849436	12	6409619	A	G	0.1595	0.1576	0.0337	3.01599e-06	3658	0.0059432	21.8582
ebi-a-GCST90001404	PB/PC %B cell	rs62012610	15	34006114	C	G	0.0381	0.2879	0.06268	4.51898e-06	3658	0.00573435	21.0857
ebi-a-GCST90001404	PB/PC %B cell	rs8191161	16	82103595	C	G	0.0832	-0.2036	0.0447	5.427e-06	3658	0.0056395	20.7349
ebi-a-GCST90001404	PB/PC %B cell	rs12709039	16	59861376	A	C	0.7365	-0.1407	0.02784	4.57499e-07	3658	0.006934	25.5277
ebi-a-GCST90001404	PB/PC %B cell	rs80148662	17	52836239	A	G	0.0137	0.4702	0.1048	7.45504e-06	3658	0.00547288	20.1189
ebi-a-GCST90001404	PB/PC %B cell	rs186329	19	56065534	C	T	0.1706	0.154	0.03221	1.79999e-06	3658	0.00621027	22.8466
ebi-a-GCST90001404	PB/PC %B cell	rs8132059	21	16916284	T	C	0.2243	-0.1288	0.02877	7.73891e-06	3658	0.00544923	20.0315
ebi-a-GCST90001404	PB/PC %B cell	rs11089305	22	19729361	G	A	0.2881	0.1338	0.02685	6.51793e-07	3658	0.00674282	24.8191
ebi-a-GCST90001405	PB/PC AC	rs80297308	1	102294391	T	C	0.0015	1.467	0.3075	1.911e-06	3657	0.00618515	22.7474
ebi-a-GCST90001405	PB/PC AC	rs10800645	1	199586940	A	G	0.5844	0.1124	0.02479	5.95498e-06	3657	0.00559011	20.5467
ebi-a-GCST90001405	PB/PC AC	rs74458303	2	121699864	A	G	0.0004	2.692	0.5745	2.89701e-06	3657	0.00596823	21.9448
ebi-a-GCST90001405	PB/PC AC	rs148362575	2	187165335	T	A	0.0008	2.566	0.5486	3.02998e-06	3657	0.00594684	21.8657
ebi-a-GCST90001405	PB/PC AC	rs148389014	3	188082431	T	C	0.0051	0.7633	0.1696	7.01601e-06	3657	0.00550827	20.2442
ebi-a-GCST90001405	PB/PC AC	rs116540222	3	117331256	T	C	0.0011	1.671	0.3677	5.67806e-06	3657	0.00561558	20.6409
ebi-a-GCST90001405	PB/PC AC	rs149048155	3	957228	C	A	0.036	-0.2902	0.06467	7.45401e-06	3657	0.0054762	20.1257
ebi-a-GCST90001405	PB/PC AC	rs62353585	4	168102710	C	T	0.0227	0.3653	0.07865	3.53403e-06	3657	0.00586439	21.5608
ebi-a-GCST90001405	PB/PC AC	rs76709581	5	179574693	C	T	0.1061	-0.1773	0.03843	4.06097e-06	3657	0.0057867	21.2735
ebi-a-GCST90001405	PB/PC AC	rs7449190	5	1297918	C	T	0.7401	0.1236	0.02749	7.09807e-06	3657	0.00549754	20.2046
ebi-a-GCST90001405	PB/PC AC	rs61294310	6	5266557	G	A	0.0124	0.5137	0.1072	1.736e-06	3657	0.00624002	22.9505
ebi-a-GCST90001405	PB/PC AC	rs4506076	6	8860293	C	A	0.8043	-0.1344	0.03016	8.53591e-06	3657	0.00540081	19.8472
ebi-a-GCST90001405	PB/PC AC	rs149559870	8	39638049	T	C	0.0157	0.4466	0.09807	5.432e-06	3657	0.00563877	20.7266
ebi-a-GCST90001405	PB/PC AC	rs74565954	8	24520468	T	C	0.0135	0.4919	0.1035	2.10199e-06	3657	0.00613866	22.5754
ebi-a-GCST90001405	PB/PC AC	rs62519719	8	118376967	A	G	0.2815	-0.1239	0.02639	2.791e-06	3657	0.00599141	22.0306
ebi-a-GCST90001405	PB/PC AC	rs12412378	10	130483163	A	C	0.1608	-0.16	0.03222	7.18704e-07	3657	0.006698	24.6463
ebi-a-GCST90001405	PB/PC AC	rs1681588	14	23098304	C	T	0.5559	0.1086	0.02407	6.61698e-06	3657	0.00553569	20.3456
ebi-a-GCST90001405	PB/PC AC	rs17765677	16	65999760	C	T	0.0304	-0.3422	0.07069	1.34499e-06	3657	0.00636715	23.4211
ebi-a-GCST90001405	PB/PC AC	rs7185719	16	59859266	G	C	0.732	-0.1228	0.02721	6.561e-06	3657	0.00553863	20.3565
ebi-a-GCST90001405	PB/PC AC	rs112471525	17	52797903	G	A	0.0189	0.3865	0.0862	7.58298e-06	3657	0.00546737	20.0931
ebi-a-GCST90001405	PB/PC AC	rs72883992	18	24475181	C	G	0.0807	0.1932	0.04342	8.82104e-06	3657	0.00538474	19.7878
ebi-a-GCST90001405	PB/PC AC	rs4806937	19	3443405	A	C	0.3229	-0.1145	0.02557	7.79292e-06	3657	0.00545318	20.0407
ebi-a-GCST90001405	PB/PC AC	rs6014246	20	53613034	A	G	0.3112	-0.1186	0.02577	4.30299e-06	3657	0.00575847	21.1691
ebi-a-GCST90001405	PB/PC AC	rs4820558	22	21022887	G	C	0.466	0.1172	0.02408	1.19399e-06	3657	0.00643596	23.6758
ebi-a-GCST90001405	PB/PC AC	rs28652751	22	35861208	A	T	0.3179	-0.1141	0.02564	8.85707e-06	3657	0.00538598	19.7924
ebi-a-GCST90001406	Memory B cell %B cell	rs75766272	1	8009985	T	C	0.0201	-0.468	0.08646	6.601e-08	3657	0.00794823	29.2835
ebi-a-GCST90001406	Memory B cell %B cell	rs4658141	1	89814066	C	T	0.3805	-0.1354	0.02587	1.73201e-07	3657	0.00743496	27.3783
ebi-a-GCST90001406	Memory B cell %B cell	rs149876490	1	16668240	T	C	0.0027	-1.002	0.224	7.993e-06	3657	0.00544183	19.9987
ebi-a-GCST90001406	Memory B cell %B cell	rs7412746	1	150860471	T	C	0.5153	-0.138	0.02542	6.03295e-08	3657	0.00799459	29.4557
ebi-a-GCST90001406	Memory B cell %B cell	rs72635970	2	73868977	G	T	0.0444	0.3572	0.06109	5.44703e-09	3657	0.00926225	34.17
ebi-a-GCST90001406	Memory B cell %B cell	rs116391651	2	183843344	A	G	0.0161	0.426	0.09616	9.69393e-06	3657	0.00533803	19.6152
ebi-a-GCST90001406	Memory B cell %B cell	rs72844588	2	138420154	A	G	0.0913	0.2178	0.04314	4.671e-07	3657	0.00692172	25.4752
ebi-a-GCST90001406	Memory B cell %B cell	rs55710170	3	16416145	A	G	0.1181	-0.1745	0.03783	4.11604e-06	3657	0.0057846	21.2657
ebi-a-GCST90001406	Memory B cell %B cell	rs60515154	4	47914545	T	C	0.7517	0.1306	0.02887	6.30304e-06	3657	0.00556473	20.4529
ebi-a-GCST90001406	Memory B cell %B cell	rs35698683	4	11590243	G	A	0.0447	-0.2768	0.05925	3.09899e-06	3657	0.00593262	21.8131
ebi-a-GCST90001406	Memory B cell %B cell	rs77312528	4	36385921	G	T	0.0107	-0.6233	0.1256	7.26993e-07	3657	0.00668922	24.6137
ebi-a-GCST90001406	Memory B cell %B cell	rs895377	5	58050530	A	G	0.3683	-0.1351	0.02599	2.13e-07	3657	0.00733459	27.006
ebi-a-GCST90001406	Memory B cell %B cell	rs690488	5	40183220	A	C	0.8588	0.1701	0.03602	2.43703e-06	3657	0.00606116	22.2886
ebi-a-GCST90001406	Memory B cell %B cell	rs115405874	5	119742816	G	A	0.0037	0.9926	0.2014	8.60994e-07	3657	0.00659826	24.2768
ebi-a-GCST90001406	Memory B cell %B cell	rs62398379	6	37585447	C	T	0.4032	0.1256	0.0259	1.28301e-06	3657	0.00638956	23.504
ebi-a-GCST90001406	Memory B cell %B cell	rs9270558	6	32560667	A	G	0.5249	-0.1488	0.03249	4.79899e-06	3657	0.00570292	20.9637
ebi-a-GCST90001406	Memory B cell %B cell	rs9492229	6	129409652	C	T	0.9556	0.3141	0.06101	2.74998e-07	3657	0.00719569	26.4909
ebi-a-GCST90001406	Memory B cell %B cell	rs633090	8	12933368	T	A	0.3414	0.115	0.02571	7.96196e-06	3657	0.00544123	19.9965
ebi-a-GCST90001406	Memory B cell %B cell	rs140191306	9	2570753	T	C	0.0179	-0.4176	0.09392	8.96396e-06	3657	0.00537698	19.7591
ebi-a-GCST90001406	Memory B cell %B cell	rs145123647	10	26959594	T	C	0.003	-1.082	0.2244	1.48898e-06	3657	0.0063173	23.2365
ebi-a-GCST90001406	Memory B cell %B cell	rs10750504	11	132156175	A	C	0.1135	-0.1775	0.03942	6.93202e-06	3657	0.00551363	20.264
ebi-a-GCST90001406	Memory B cell %B cell	rs61896866	11	111318165	A	G	0.2428	0.1294	0.0287	6.71506e-06	3657	0.00552805	20.3174
ebi-a-GCST90001406	Memory B cell %B cell	rs112570989	12	2866164	T	C	0.0149	-0.4739	0.1022	3.63203e-06	3657	0.00584522	21.4899
ebi-a-GCST90001406	Memory B cell %B cell	rs9584780	13	98901269	C	T	0.0257	0.3691	0.07708	1.754e-06	3657	0.00623111	22.9175
ebi-a-GCST90001406	Memory B cell %B cell	rs76477280	13	50147180	G	A	0.0206	0.4292	0.08807	1.14301e-06	3657	0.00645249	23.737
ebi-a-GCST90001406	Memory B cell %B cell	rs116844769	14	65713895	A	G	0.0662	0.2839	0.05066	2.26199e-08	3657	0.00851455	31.3879
ebi-a-GCST90001406	Memory B cell %B cell	rs77762131	14	96205838	C	G	0.045	0.2733	0.05819	2.73401e-06	3657	0.00599578	22.0468
ebi-a-GCST90001406	Memory B cell %B cell	rs72914692	18	54422995	A	G	0.018	0.4209	0.09317	6.44896e-06	3657	0.00554963	20.3971
ebi-a-GCST90001406	Memory B cell %B cell	rs329966	19	53070617	G	A	0.5425	0.1104	0.02479	8.72509e-06	3657	0.005394	19.822
ebi-a-GCST90001407	Memory B cell AC	rs16867231	2	181050023	A	G	0.0108	0.538	0.1157	3.44897e-06	3656	0.00587937	21.6103
ebi-a-GCST90001407	Memory B cell AC	rs10018308	4	120657899	G	A	0.3441	0.1198	0.0268	8.09003e-06	3656	0.00543589	19.9713
ebi-a-GCST90001407	Memory B cell AC	rs17708396	5	148410250	A	C	0.0005	2.504	0.522	1.67699e-06	3656	0.00625456	22.998
ebi-a-GCST90001407	Memory B cell AC	rs12216018	6	130514590	T	C	0.1415	-0.1641	0.03601	5.39399e-06	3656	0.00564813	20.7555
ebi-a-GCST90001407	Memory B cell AC	rs74565175	7	81370578	A	G	0.2009	0.1371	0.03052	7.27394e-06	3656	0.0054892	20.1682
ebi-a-GCST90001407	Memory B cell AC	rs77643931	9	129171041	G	T	0.2798	0.1235	0.02777	8.97408e-06	3656	0.00538063	19.7672
ebi-a-GCST90001407	Memory B cell AC	rs12763172	10	85447519	C	T	0.7213	0.1259	0.02783	6.26801e-06	3656	0.00556666	20.4544
ebi-a-GCST90001407	Memory B cell AC	rs2879633	10	53757050	A	G	0.2884	-0.1301	0.02775	2.84302e-06	3656	0.00597612	21.968
ebi-a-GCST90001407	Memory B cell AC	rs36072728	11	29448646	T	C	0.0356	0.305	0.06718	5.80805e-06	3656	0.00560624	20.6007
ebi-a-GCST90001407	Memory B cell AC	rs557577736	13	46224092	G	A	0.001	1.829	0.3891	2.68701e-06	3656	0.00600734	22.0835
ebi-a-GCST90001407	Memory B cell AC	rs12874404	13	108993494	G	A	0.3256	0.173	0.02661	9.13903e-11	3656	0.0114289	42.244
ebi-a-GCST90001407	Memory B cell AC	rs61997631	14	104600920	G	C	0.0432	-0.2972	0.06141	1.357e-06	3656	0.00636561	23.4089
ebi-a-GCST90001407	Memory B cell AC	rs77762131	14	96205838	C	G	0.045	0.2713	0.05795	2.94503e-06	3656	0.00595924	21.9056
ebi-a-GCST90001407	Memory B cell AC	rs139196765	15	24733764	G	A	0.0025	1.204	0.2523	1.89802e-06	3656	0.00619035	22.7604
ebi-a-GCST90001407	Memory B cell AC	rs11653761	17	2716535	T	G	0.592	-0.1161	0.02478	2.93799e-06	3656	0.00596837	21.9394
ebi-a-GCST90001407	Memory B cell AC	rs144295598	22	45164171	A	G	0.0103	0.6102	0.1207	4.46303e-07	3656	0.00694222	25.5442
ebi-a-GCST90001407	Memory B cell AC	rs9614226	22	44688150	G	T	0.9792	-0.4235	0.08713	1.22101e-06	3656	0.00642049	23.6121
ebi-a-GCST90001408	Naive-mature B cell %B cell	rs4658141	1	89814066	C	T	0.3805	0.1371	0.0259	1.28499e-07	3657	0.00760388	28.0051
ebi-a-GCST90001408	Naive-mature B cell %B cell	rs7412746	1	150860471	T	C	0.5153	0.1312	0.02547	2.74802e-07	3657	0.00720352	26.5199
ebi-a-GCST90001408	Naive-mature B cell %B cell	rs75766272	1	8009985	T	C	0.0201	0.463	0.0866	9.55103e-08	3657	0.00775568	28.5686
ebi-a-GCST90001408	Naive-mature B cell %B cell	rs149876490	1	16668240	T	C	0.0027	1.014	0.2243	6.30798e-06	3657	0.00555741	20.4258
ebi-a-GCST90001408	Naive-mature B cell %B cell	rs72844588	2	138420154	A	G	0.0913	-0.2131	0.04321	8.50492e-07	3657	0.00660685	24.3086
ebi-a-GCST90001408	Naive-mature B cell %B cell	rs13421263	2	169182294	T	C	0.0528	0.2616	0.05638	3.61801e-06	3657	0.00585263	21.5173
ebi-a-GCST90001408	Naive-mature B cell %B cell	rs72635970	2	73868977	G	T	0.0444	-0.3399	0.06121	3.01301e-08	3657	0.00836153	30.8191
ebi-a-GCST90001408	Naive-mature B cell %B cell	rs55710170	3	16416145	A	G	0.1181	0.1678	0.03789	9.81002e-06	3657	0.00533442	19.6019
ebi-a-GCST90001408	Naive-mature B cell %B cell	rs35698683	4	11590243	G	A	0.0447	0.2687	0.05935	6.16595e-06	3657	0.00557367	20.486
ebi-a-GCST90001408	Naive-mature B cell %B cell	rs77312528	4	36385921	G	T	0.0107	0.6035	0.1258	1.68101e-06	3657	0.0062538	23.0015
ebi-a-GCST90001408	Naive-mature B cell %B cell	rs115405874	5	119742816	G	A	0.0037	-1.013	0.2016	5.36896e-07	3657	0.00685685	25.2348
ebi-a-GCST90001408	Naive-mature B cell %B cell	rs690488	5	40183220	A	C	0.8588	-0.1667	0.03608	3.98502e-06	3657	0.00580344	21.3354
ebi-a-GCST90001408	Naive-mature B cell %B cell	rs895377	5	58050530	A	G	0.3683	0.1314	0.02603	4.65297e-07	3657	0.00691993	25.4686
ebi-a-GCST90001408	Naive-mature B cell %B cell	rs62398379	6	37585447	C	T	0.4032	-0.1251	0.02593	1.46201e-06	3657	0.00632454	23.2633
ebi-a-GCST90001408	Naive-mature B cell %B cell	rs9492229	6	129409652	C	T	0.9556	-0.3012	0.06111	8.684e-07	3657	0.0065991	24.28
ebi-a-GCST90001408	Naive-mature B cell %B cell	rs9270578	6	32561093	A	G	0.5261	0.1477	0.03279	6.89001e-06	3657	0.0055176	20.2787
ebi-a-GCST90001408	Naive-mature B cell %B cell	rs633090	8	12933368	T	A	0.3414	-0.1163	0.02575	6.45996e-06	3657	0.00554708	20.3877
ebi-a-GCST90001408	Naive-mature B cell %B cell	rs145123647	10	26959594	T	C	0.003	1.077	0.2247	1.71902e-06	3657	0.00624282	22.9608
ebi-a-GCST90001408	Naive-mature B cell %B cell	rs61896866	11	111318165	A	G	0.2428	-0.1306	0.02874	5.65601e-06	3657	0.00561491	20.6384
ebi-a-GCST90001408	Naive-mature B cell %B cell	rs2334904	11	132133144	A	G	0.114	0.1801	0.03937	4.91405e-06	3657	0.00568975	20.9151
ebi-a-GCST90001408	Naive-mature B cell %B cell	rs112570989	12	2866164	T	C	0.0149	0.4852	0.1023	2.19099e-06	3657	0.00611367	22.4829
ebi-a-GCST90001408	Naive-mature B cell %B cell	rs76477280	13	50147180	G	A	0.0206	-0.4222	0.08821	1.76498e-06	3657	0.00622535	22.8962
ebi-a-GCST90001408	Naive-mature B cell %B cell	rs9584780	13	98901269	C	T	0.0257	-0.388	0.07717	5.199e-07	3657	0.00686514	25.2656
ebi-a-GCST90001408	Naive-mature B cell %B cell	rs2476213	13	102612226	T	C	0.5659	0.1119	0.02521	9.30294e-06	3657	0.00535866	19.6914
ebi-a-GCST90001408	Naive-mature B cell %B cell	rs77762131	14	96205838	C	G	0.045	-0.2722	0.05828	3.10099e-06	3657	0.00592965	21.8022
ebi-a-GCST90001408	Naive-mature B cell %B cell	rs974368	14	63009549	A	G	0.5141	-0.1154	0.025	4.08e-06	3657	0.00579273	21.2958
ebi-a-GCST90001408	Naive-mature B cell %B cell	rs116844769	14	65713895	A	G	0.0662	-0.2677	0.05076	1.41599e-07	3657	0.00754811	27.7982
ebi-a-GCST90001408	Naive-mature B cell %B cell	rs72914692	18	54422995	A	G	0.018	-0.4239	0.0933	5.72203e-06	3657	0.00561299	20.6313
ebi-a-GCST90001408	Naive-mature B cell %B cell	rs9614418	22	44674143	G	C	0.0005	-2.179	0.4823	6.418e-06	3657	0.00555057	20.4006
ebi-a-GCST90001409	Naive-mature B cell AC	rs139077655	2	132741527	T	C	0.382	-0.1159	0.02519	4.36697e-06	3656	0.00575701	21.1579
ebi-a-GCST90001409	Naive-mature B cell AC	rs76981518	4	152777207	T	C	0.0744	-0.2134	0.04708	6.00897e-06	3656	0.00558825	20.5342
ebi-a-GCST90001409	Naive-mature B cell AC	rs115150472	5	146138788	T	C	0.0004	2.627	0.579	5.91398e-06	3656	0.0055991	20.5743
ebi-a-GCST90001409	Naive-mature B cell AC	rs10042327	5	58278611	A	G	0.0613	0.233	0.05192	7.40491e-06	3656	0.00547836	20.1282
ebi-a-GCST90001409	Naive-mature B cell AC	rs17056318	5	158285953	C	T	0.081	-0.2366	0.0457	2.36499e-07	3656	0.00727811	26.7892
ebi-a-GCST90001409	Naive-mature B cell AC	rs9354413	6	67039330	C	T	0.2964	0.1232	0.02743	7.29794e-06	3656	0.00548749	20.1619
ebi-a-GCST90001409	Naive-mature B cell AC	rs35607968	7	67653879	T	C	0.1536	0.1584	0.03419	3.71304e-06	3656	0.00583665	21.4523
ebi-a-GCST90001409	Naive-mature B cell AC	rs2390504	7	21321670	A	G	0.0486	-0.2668	0.05743	3.51002e-06	3656	0.00586856	21.5703
ebi-a-GCST90001409	Naive-mature B cell AC	rs143397127	7	12847391	C	T	0.0157	-0.4624	0.09926	3.298e-06	3656	0.0059008	21.6895
ebi-a-GCST90001409	Naive-mature B cell AC	rs2395904	8	130617819	G	T	0.2657	-0.1445	0.02761	1.74e-07	3656	0.00743627	27.3757
ebi-a-GCST90001409	Naive-mature B cell AC	rs283340	8	70193536	C	T	0.5621	0.1251	0.02477	4.59505e-07	3656	0.00692846	25.4932
ebi-a-GCST90001409	Naive-mature B cell AC	rs189761842	10	125485345	T	C	0.0055	0.7902	0.1709	3.91796e-06	3656	0.00581369	21.3674
ebi-a-GCST90001409	Naive-mature B cell AC	rs117344365	10	33779474	A	G	0.0178	-0.4129	0.09241	8.12905e-06	3656	0.00543101	19.9533
ebi-a-GCST90001409	Naive-mature B cell AC	rs12799241	11	119980729	A	G	0.2619	0.138	0.02805	9.06797e-07	3656	0.00657689	24.1911
ebi-a-GCST90001409	Naive-mature B cell AC	rs2286599	12	6499533	A	G	0.32	0.1183	0.0266	8.96004e-06	3656	0.00538092	19.7683
ebi-a-GCST90001409	Naive-mature B cell AC	rs58114937	12	67638132	G	A	0.1302	0.1702	0.0363	2.84499e-06	3656	0.00597718	21.9719
ebi-a-GCST90001409	Naive-mature B cell AC	rs9564767	13	71534535	G	A	0.6075	-0.1163	0.02507	3.62602e-06	3656	0.00585188	21.5086
ebi-a-GCST90001409	Naive-mature B cell AC	rs3811215	14	22954777	T	G	0.3032	-0.1229	0.02697	5.33495e-06	3656	0.00564776	20.7541
ebi-a-GCST90001409	Naive-mature B cell AC	rs76263497	15	60878804	A	G	0.0989	-0.1886	0.04138	5.33703e-06	3656	0.00564983	20.7618
ebi-a-GCST90001409	Naive-mature B cell AC	rs143176410	16	84305239	C	G	0.001	1.819	0.4058	7.65297e-06	3656	0.00546581	20.0818
ebi-a-GCST90001409	Naive-mature B cell AC	rs77983244	17	7316027	A	G	0.0325	-0.3088	0.06711	4.341e-06	3656	0.00575793	21.1613
ebi-a-GCST90001409	Naive-mature B cell AC	rs62067029	17	38038391	T	A	0.4148	-0.1605	0.02868	2.34601e-08	3656	0.00849339	31.3007
ebi-a-GCST90001409	Naive-mature B cell AC	rs62115322	19	53848484	G	C	0.2083	0.1382	0.02968	3.31002e-06	3656	0.00589541	21.6696
ebi-a-GCST90001409	Naive-mature B cell AC	rs34764986	20	59926554	C	T	0.0699	-0.2347	0.04805	1.08201e-06	3656	0.00648348	23.8452
ebi-a-GCST90001410	IgD- CD38br %B cell	rs2792563	1	213100225	A	G	0.567	-0.1407	0.02479	1.494e-08	3657	0.00873175	32.1957
ebi-a-GCST90001410	IgD- CD38br %B cell	rs1250061	2	216542855	A	T	0.5554	-0.1078	0.02407	7.79399e-06	3657	0.00545488	20.0469
ebi-a-GCST90001410	IgD- CD38br %B cell	rs12636371	3	125894785	A	G	0.4619	0.1185	0.02414	9.60993e-07	3657	0.00654613	24.0838
ebi-a-GCST90001410	IgD- CD38br %B cell	rs12493961	3	11244825	G	A	0.0219	0.3884	0.08136	1.883e-06	3657	0.00619318	22.7771
ebi-a-GCST90001410	IgD- CD38br %B cell	rs13075403	3	28830276	G	A	0.7616	0.1247	0.02799	8.55894e-06	3657	0.00539823	19.8376
ebi-a-GCST90001410	IgD- CD38br %B cell	rs11938966	4	55386841	A	C	0.0294	0.3165	0.06988	6.1e-06	3657	0.00557811	20.5024
ebi-a-GCST90001410	IgD- CD38br %B cell	rs76912165	5	92965344	G	A	0.0209	0.4094	0.08778	3.21699e-06	3657	0.00591295	21.7404
ebi-a-GCST90001410	IgD- CD38br %B cell	rs139843122	6	107939307	T	A	0.0123	-0.5032	0.1082	3.39899e-06	3657	0.00587951	21.6167
ebi-a-GCST90001410	IgD- CD38br %B cell	rs148377259	7	106306631	C	T	0.034	-0.3437	0.06603	2.037e-07	3657	0.00735437	27.0794
ebi-a-GCST90001410	IgD- CD38br %B cell	rs13235778	7	57550983	A	G	0.2801	-0.1235	0.02712	5.46298e-06	3657	0.00563863	20.7261
ebi-a-GCST90001410	IgD- CD38br %B cell	rs10270812	7	68026886	C	T	0.5103	-0.118	0.0244	1.38599e-06	3657	0.00635464	23.3747
ebi-a-GCST90001410	IgD- CD38br %B cell	rs188550599	8	15730211	G	A	0.0142	0.44	0.098	7.33297e-06	3657	0.00548202	20.1472
ebi-a-GCST90001410	IgD- CD38br %B cell	rs138542577	8	16074805	C	G	0.0376	0.3227	0.06331	3.63898e-07	3657	0.0070543	25.9666
ebi-a-GCST90001410	IgD- CD38br %B cell	rs137930158	8	109663198	C	G	0.007	-0.6636	0.1413	2.76102e-06	3657	0.00599504	22.044
ebi-a-GCST90001410	IgD- CD38br %B cell	rs113087021	11	97765784	A	T	0.0766	0.2024	0.04541	8.53002e-06	3657	0.00540306	19.8555
ebi-a-GCST90001410	IgD- CD38br %B cell	rs478251	11	127827727	C	A	0.1333	0.1745	0.03499	6.44496e-07	3657	0.00675514	24.858
ebi-a-GCST90001410	IgD- CD38br %B cell	rs238926	11	113975210	A	G	0.369	-0.1152	0.02506	4.39805e-06	3657	0.00574534	21.1206
ebi-a-GCST90001410	IgD- CD38br %B cell	rs7185719	16	59859266	G	C	0.732	-0.1257	0.02735	4.43803e-06	3657	0.00574288	21.1115
ebi-a-GCST90001410	IgD- CD38br %B cell	rs11705673	22	45016637	G	C	0.12	0.1701	0.0368	3.95103e-06	3657	0.00580842	21.3538
ebi-a-GCST90001411	IgD+ CD24+ %B cell	rs75766272	1	8009985	T	C	0.0201	-0.4552	0.08737	1.99402e-07	3657	0.00736789	27.1295
ebi-a-GCST90001411	IgD+ CD24+ %B cell	rs11584183	1	230130712	C	T	0.2311	-0.1336	0.03015	9.70197e-06	3657	0.00534057	19.6246
ebi-a-GCST90001411	IgD+ CD24+ %B cell	rs45608038	2	73679013	G	A	0.0421	0.2797	0.063	9.25295e-06	3657	0.00536098	19.7
ebi-a-GCST90001411	IgD+ CD24+ %B cell	rs6781675	3	4408435	C	G	0.0235	0.3685	0.08216	7.49307e-06	3657	0.00547075	20.1056
ebi-a-GCST90001411	IgD+ CD24+ %B cell	rs11134931	5	175234476	A	G	0.6924	-0.1214	0.02723	8.45999e-06	3657	0.00540584	19.8657
ebi-a-GCST90001411	IgD+ CD24+ %B cell	rs34418535	6	32553200	G	A	0.064	0.4368	0.09069	1.52398e-06	3657	0.00630341	23.1851
ebi-a-GCST90001411	IgD+ CD24+ %B cell	rs45575344	6	133003242	C	T	0.1333	-0.1674	0.0367	5.27898e-06	3657	0.00565705	20.7942
ebi-a-GCST90001411	IgD+ CD24+ %B cell	rs147867176	6	169106376	T	A	0.0418	-0.2834	0.06299	7.04693e-06	3657	0.00550471	20.2311
ebi-a-GCST90001411	IgD+ CD24+ %B cell	rs9369326	6	42013868	C	T	0.3121	-0.1237	0.02675	3.92103e-06	3657	0.00581346	21.3724
ebi-a-GCST90001411	IgD+ CD24+ %B cell	rs7457479	7	66493985	C	T	0.2762	-0.1289	0.02875	7.625e-06	3657	0.00546669	20.0906
ebi-a-GCST90001411	IgD+ CD24+ %B cell	rs62562996	9	21576571	A	G	0.0172	-0.4312	0.09145	2.51102e-06	3657	0.00604273	22.2204
ebi-a-GCST90001411	IgD+ CD24+ %B cell	rs112570989	12	2866164	T	C	0.0149	-0.4808	0.1031	3.23601e-06	3657	0.00591169	21.7357
ebi-a-GCST90001411	IgD+ CD24+ %B cell	rs12874404	13	108993494	G	A	0.3257	0.1313	0.027	1.20301e-06	3657	0.00642507	23.6355
ebi-a-GCST90001411	IgD+ CD24+ %B cell	rs7988851	13	51367583	T	C	0.3266	-0.1353	0.02683	4.79204e-07	3657	0.00690589	25.4166
ebi-a-GCST90001411	IgD+ CD24+ %B cell	rs76477280	13	50147180	G	A	0.0206	0.4747	0.08918	1.07999e-07	3657	0.00768824	28.3182
ebi-a-GCST90001411	IgD+ CD24+ %B cell	rs145371905	13	70325772	T	G	0.0194	0.4126	0.09065	5.50402e-06	3657	0.00563306	20.7055
ebi-a-GCST90001411	IgD+ CD24+ %B cell	rs77762131	14	96205838	C	G	0.045	0.2816	0.05855	1.567e-06	3657	0.00628562	23.1193
ebi-a-GCST90001411	IgD+ CD24+ %B cell	rs78269238	14	65673804	T	C	0.0582	0.2453	0.05457	7.14595e-06	3657	0.00549502	20.1953
ebi-a-GCST90001411	IgD+ CD24+ %B cell	rs35130455	14	93256694	A	T	0.704	-0.1204	0.02707	9.00306e-06	3657	0.00538033	19.7715
ebi-a-GCST90001411	IgD+ CD24+ %B cell	rs17256322	16	4127619	A	T	0.3234	0.1207	0.02634	4.73097e-06	3657	0.00570915	20.9868
ebi-a-GCST90001411	IgD+ CD24+ %B cell	rs144479315	18	23575118	T	A	0.0418	0.2862	0.06339	6.54395e-06	3657	0.00554318	20.3732
ebi-a-GCST90001412	IgD+ CD24+ AC	rs7586359	2	237195419	G	T	0.8907	-0.1868	0.03837	1.16899e-06	3656	0.00644106	23.6882
ebi-a-GCST90001412	IgD+ CD24+ AC	rs10513789	3	182760073	G	T	0.2261	0.1323	0.0295	7.519e-06	3656	0.00547125	20.1019
ebi-a-GCST90001412	IgD+ CD24+ AC	rs13132141	4	156739300	A	G	0.6385	-0.1191	0.02557	3.304e-06	3656	0.00589911	21.6833
ebi-a-GCST90001412	IgD+ CD24+ AC	rs147556975	5	148456360	T	C	0.039	-0.3012	0.06251	1.508e-06	3656	0.00631038	23.2046
ebi-a-GCST90001412	IgD+ CD24+ AC	rs4702913	5	4700587	C	A	0.9123	0.197	0.04215	3.07999e-06	3656	0.00593942	21.8323
ebi-a-GCST90001412	IgD+ CD24+ AC	rs10942726	5	74257985	G	A	0.3155	0.1176	0.02628	7.85507e-06	3656	0.00544735	20.0136
ebi-a-GCST90001412	IgD+ CD24+ AC	rs144607178	7	63248560	T	C	0.0636	0.2175	0.0491	9.7089e-06	3656	0.00533857	19.6118
ebi-a-GCST90001412	IgD+ CD24+ AC	rs10749417	10	85446387	T	A	0.2247	-0.1304	0.02887	6.46606e-06	3656	0.00554931	20.3903
ebi-a-GCST90001412	IgD+ CD24+ AC	rs11047113	12	23968609	C	A	0.1027	-0.1831	0.04029	5.67296e-06	3656	0.00561732	20.6417
ebi-a-GCST90001412	IgD+ CD24+ AC	rs183466766	13	108710731	A	G	0.0402	0.3121	0.06005	2.14299e-07	3656	0.00733429	26.9975
ebi-a-GCST90001412	IgD+ CD24+ AC	rs139981802	13	108488351	C	T	0.0418	0.3005	0.05978	5.22998e-07	3656	0.00686404	25.2545
ebi-a-GCST90001412	IgD+ CD24+ AC	rs557577736	13	46224092	G	A	0.001	1.819	0.3815	1.91898e-06	3656	0.00617985	22.7216
ebi-a-GCST90001412	IgD+ CD24+ AC	rs145371905	13	70325772	T	G	0.0194	0.4292	0.08767	1.02101e-06	3656	0.00651289	23.9541
ebi-a-GCST90001412	IgD+ CD24+ AC	rs9314892	13	114873368	G	A	0.8553	-0.1608	0.03478	3.926e-06	3656	0.00581266	21.3636
ebi-a-GCST90001412	IgD+ CD24+ AC	rs12874404	13	108993494	G	A	0.3256	0.1963	0.02601	5.61824e-14	3656	0.0153405	56.9275
ebi-a-GCST90001412	IgD+ CD24+ AC	rs73192651	13	50212885	T	C	0.02	0.4428	0.08724	4.05005e-07	3656	0.00699726	25.7482
ebi-a-GCST90001412	IgD+ CD24+ AC	rs8014978	14	94936964	C	T	0.5737	-0.1136	0.02446	3.565e-06	3656	0.0058652	21.5579
ebi-a-GCST90001412	IgD+ CD24+ AC	rs77762131	14	96205838	C	G	0.045	0.291	0.05685	3.22404e-07	3656	0.0071157	26.1871
ebi-a-GCST90001412	IgD+ CD24+ AC	rs12595433	15	63290645	A	G	0.4579	-0.1118	0.02462	5.79696e-06	3656	0.00560865	20.6096
ebi-a-GCST90001412	IgD+ CD24+ AC	rs880312	16	8963501	A	G	0.1034	-0.1821	0.03971	4.67897e-06	3656	0.00571904	21.0176
ebi-a-GCST90001412	IgD+ CD24+ AC	rs11653761	17	2716535	T	G	0.592	-0.125	0.02429	2.83302e-07	3656	0.00719158	26.4684
ebi-a-GCST90001412	IgD+ CD24+ AC	rs7254039	19	14993354	A	G	0.0435	-0.2566	0.05765	8.81089e-06	3656	0.00538966	19.8005
ebi-a-GCST90001412	IgD+ CD24+ AC	rs9614226	22	44688150	G	T	0.9792	-0.4122	0.08546	1.46501e-06	3656	0.00632309	23.2516
ebi-a-GCST90001413	IgD- CD24- %B cell	rs111237501	1	163272701	C	T	0.003	1.055	0.2248	2.813e-06	3657	0.00598659	22.0128
ebi-a-GCST90001413	IgD- CD24- %B cell	rs11887461	2	128660247	G	A	0.4754	0.1136	0.0249	5.25303e-06	3657	0.00565937	20.8027
ebi-a-GCST90001413	IgD- CD24- %B cell	rs13020544	2	217809198	A	G	0.0004	-2.752	0.5674	1.287e-06	3657	0.00639158	23.5115
ebi-a-GCST90001413	IgD- CD24- %B cell	rs145137909	2	215618238	A	G	0.0004	-2.77	0.5672	1.087e-06	3657	0.00647946	23.8369
ebi-a-GCST90001413	IgD- CD24- %B cell	rs114209430	4	83018399	C	T	0.0085	-0.6384	0.136	2.75797e-06	3657	0.00598927	22.0227
ebi-a-GCST90001413	IgD- CD24- %B cell	rs17044633	4	113331648	G	A	0.0286	0.3561	0.07517	2.256e-06	3657	0.0060992	22.4294
ebi-a-GCST90001413	IgD- CD24- %B cell	rs183821560	5	62072324	A	G	0.0016	-1.841	0.3885	2.25102e-06	3657	0.00610298	22.4434
ebi-a-GCST90001413	IgD- CD24- %B cell	rs9398107	6	107155687	G	A	0.0555	0.2678	0.0552	1.274e-06	3657	0.00639487	23.5237
ebi-a-GCST90001413	IgD- CD24- %B cell	rs73045003	7	2651996	T	C	0.1396	-0.1605	0.03611	9.03608e-06	3657	0.00537317	19.745
ebi-a-GCST90001413	IgD- CD24- %B cell	rs76377003	8	112881828	G	A	0.0219	-0.3971	0.08574	3.76296e-06	3657	0.00583133	21.4385
ebi-a-GCST90001413	IgD- CD24- %B cell	rs112898282	10	28462184	C	T	0.0152	0.4712	0.1007	2.97201e-06	3657	0.00595161	21.8834
ebi-a-GCST90001413	IgD- CD24- %B cell	rs7966251	12	103731395	A	G	0.1349	0.1908	0.03619	1.43199e-07	3657	0.00754338	27.7806
ebi-a-GCST90001413	IgD- CD24- %B cell	rs142305616	14	103946237	C	A	0.0148	0.466	0.1047	8.83792e-06	3657	0.00538775	19.7989
ebi-a-GCST90001413	IgD- CD24- %B cell	rs7198605	16	6107421	T	C	0.182	0.146	0.03204	5.38295e-06	3657	0.00564595	20.7531
ebi-a-GCST90001413	IgD- CD24- %B cell	rs35192093	18	29387367	T	C	0.1593	0.1597	0.03505	5.36402e-06	3657	0.00564482	20.749
ebi-a-GCST90001413	IgD- CD24- %B cell	rs8109503	19	19073798	A	T	0.0919	-0.2029	0.04406	4.27297e-06	3657	0.00576553	21.1952
ebi-a-GCST90001413	IgD- CD24- %B cell	rs6073000	20	41777449	C	T	0.959	-0.3098	0.06272	8.163e-07	3657	0.00662732	24.3845
ebi-a-GCST90001413	IgD- CD24- %B cell	rs115218594	22	27642688	A	G	0.0421	-0.2776	0.06207	7.95591e-06	3657	0.00543978	19.9912
ebi-a-GCST90001414	IgD- CD24- AC	rs72953104	1	41379583	G	C	0.0643	0.2344	0.05087	4.19701e-06	3656	0.00577392	21.2204
ebi-a-GCST90001414	IgD- CD24- AC	rs111237501	1	163272701	C	T	0.003	1.052	0.2261	3.34703e-06	3656	0.00588654	21.6368
ebi-a-GCST90001414	IgD- CD24- AC	rs114114265	2	79806712	A	G	0.0647	0.2343	0.05149	5.50896e-06	3656	0.0056317	20.6948
ebi-a-GCST90001414	IgD- CD24- AC	rs7615875	3	29345411	C	T	0.1956	0.1425	0.03201	8.8481e-06	3656	0.00539144	19.8071
ebi-a-GCST90001414	IgD- CD24- AC	rs76499400	3	191888629	T	G	0.0792	0.2069	0.04589	6.76893e-06	3656	0.00552931	20.3164
ebi-a-GCST90001414	IgD- CD24- AC	rs4697616	4	25767183	A	G	0.6779	0.1246	0.02682	3.53403e-06	3656	0.00586889	21.5715
ebi-a-GCST90001414	IgD- CD24- AC	rs17044633	4	113331648	G	A	0.0286	0.3458	0.07605	5.62406e-06	3656	0.00562336	20.664
ebi-a-GCST90001414	IgD- CD24- AC	rs76225955	4	31594004	C	T	0.0909	-0.1924	0.0432	8.65506e-06	3656	0.00539618	19.8246
ebi-a-GCST90001414	IgD- CD24- AC	rs74356874	5	22936562	A	G	0.0066	0.6821	0.1488	4.73598e-06	3656	0.00571472	21.0016
ebi-a-GCST90001414	IgD- CD24- AC	rs145638783	6	1238442	A	G	0.0033	-0.9851	0.2144	4.469e-06	3656	0.00574122	21.0996
ebi-a-GCST90001414	IgD- CD24- AC	rs112898282	10	28462184	C	T	0.0152	0.4601	0.1017	6.27798e-06	3656	0.00556714	20.4562
ebi-a-GCST90001414	IgD- CD24- AC	rs75453701	13	55229646	G	A	0.0464	0.2658	0.05994	9.47305e-06	3656	0.00534984	19.6535
ebi-a-GCST90001414	IgD- CD24- AC	rs7982713	13	71376322	G	A	0.2157	-0.1482	0.03033	1.068e-06	3656	0.00648811	23.8624
ebi-a-GCST90001414	IgD- CD24- AC	rs191543445	14	31505138	G	A	0.031	0.3337	0.07236	4.14295e-06	3656	0.00578349	21.2558
ebi-a-GCST90001414	IgD- CD24- AC	rs496760	15	54695686	A	G	0.6422	0.1331	0.02656	5.69102e-07	3656	0.00682214	25.0993
ebi-a-GCST90001414	IgD- CD24- AC	rs421516	17	63135589	A	C	0.9583	-0.2921	0.06361	4.54496e-06	3656	0.00573467	21.0753
ebi-a-GCST90001414	IgD- CD24- AC	rs72977632	19	1930174	A	T	0.0643	-0.2323	0.05115	5.75294e-06	3656	0.00560993	20.6143
ebi-a-GCST90001414	IgD- CD24- AC	rs451367	19	16412842	C	T	0.7674	-0.146	0.0296	8.51805e-07	3656	0.00661052	24.3156
ebi-a-GCST90001415	IgD+ CD24- %B cell	rs11184230	1	105159724	T	C	0.1095	-0.1946	0.03983	1.083e-06	3657	0.00648507	23.8576
ebi-a-GCST90001415	IgD+ CD24- %B cell	rs7412746	1	150860471	T	C	0.5153	0.1263	0.02588	1.11199e-06	3657	0.00647044	23.8035
ebi-a-GCST90001415	IgD+ CD24- %B cell	rs75766272	1	8009985	T	C	0.0201	0.483	0.08768	3.86002e-08	3657	0.00822961	30.3288
ebi-a-GCST90001415	IgD+ CD24- %B cell	rs45608038	2	73679013	G	A	0.0421	-0.2927	0.06326	3.85496e-06	3657	0.00582006	21.3968
ebi-a-GCST90001415	IgD+ CD24- %B cell	rs12465275	2	4082267	C	T	0.009	-0.6051	0.136	8.84199e-06	3657	0.00538402	19.7851
ebi-a-GCST90001415	IgD+ CD24- %B cell	rs56335940	3	106579815	A	G	0.1326	-0.1728	0.03773	4.83905e-06	3657	0.00570302	20.9641
ebi-a-GCST90001415	IgD+ CD24- %B cell	rs1972883	4	47951945	A	G	0.7849	-0.1408	0.03125	6.88906e-06	3657	0.00552047	20.2893
ebi-a-GCST90001415	IgD+ CD24- %B cell	rs35698683	4	11590243	G	A	0.0447	0.2735	0.06003	5.36402e-06	3657	0.0056441	20.7463
ebi-a-GCST90001415	IgD+ CD24- %B cell	rs6910508	6	166531345	A	G	0.4199	0.1159	0.0255	5.71202e-06	3657	0.00561714	20.6466
ebi-a-GCST90001415	IgD+ CD24- %B cell	rs533239981	8	75515052	C	G	0.0387	0.3029	0.06589	4.42802e-06	3657	0.00574556	21.1214
ebi-a-GCST90001415	IgD+ CD24- %B cell	rs2450220	8	119323401	T	C	0.816	-0.1439	0.03231	8.69201e-06	3657	0.00539478	19.8249
ebi-a-GCST90001415	IgD+ CD24- %B cell	rs7870388	9	8660693	G	C	0.7737	-0.142	0.03034	2.97303e-06	3657	0.00595425	21.8931
ebi-a-GCST90001415	IgD+ CD24- %B cell	rs140191306	9	2570753	T	C	0.0179	0.4404	0.09513	3.804e-06	3657	0.00582635	21.4201
ebi-a-GCST90001415	IgD+ CD24- %B cell	rs145123647	10	26959594	T	C	0.003	1.016	0.2269	7.67892e-06	3657	0.00545279	20.0392
ebi-a-GCST90001415	IgD+ CD24- %B cell	rs116844769	14	65713895	A	G	0.0662	-0.2773	0.0514	7.29693e-08	3657	0.00789597	29.0895
ebi-a-GCST90001415	IgD+ CD24- %B cell	rs182854545	14	54016223	T	C	0.0018	1.363	0.3003	5.84602e-06	3657	0.00560166	20.5894
ebi-a-GCST90001415	IgD+ CD24- %B cell	rs73426855	17	77637123	C	T	0.1471	-0.1632	0.03539	4.13904e-06	3657	0.00578144	21.254
ebi-a-GCST90001415	IgD+ CD24- %B cell	rs2159343	17	49451837	G	A	0.6266	-0.1247	0.02639	2.37197e-06	3657	0.00606856	22.316
ebi-a-GCST90001415	IgD+ CD24- %B cell	rs78958229	21	39363957	T	C	0.044	0.2723	0.06041	6.74295e-06	3657	0.00552518	20.3067
ebi-a-GCST90001415	IgD+ CD24- %B cell	rs58706313	22	44492562	T	C	0.0343	-0.3021	0.06737	7.53095e-06	3657	0.00546842	20.097
ebi-a-GCST90001416	IgD+ CD24- AC	rs71615254	4	178658413	C	A	0.0406	-0.2989	0.06147	1.21099e-06	3656	0.00642569	23.6313
ebi-a-GCST90001416	IgD+ CD24- AC	rs17056318	5	158285953	C	T	0.081	-0.2103	0.04553	3.98602e-06	3656	0.00580163	21.3229
ebi-a-GCST90001416	IgD+ CD24- AC	rs141108367	5	21916806	A	G	0.0012	1.503	0.3297	5.30506e-06	3656	0.00565213	20.7703
ebi-a-GCST90001416	IgD+ CD24- AC	rs115150472	5	146138788	T	C	0.0004	2.619	0.5765	5.73099e-06	3656	0.00561334	20.6269
ebi-a-GCST90001416	IgD+ CD24- AC	rs12197153	6	100821460	A	G	0.0007	2.118	0.4501	2.63099e-06	3656	0.00602012	22.1308
ebi-a-GCST90001416	IgD+ CD24- AC	rs9354413	6	67039330	C	T	0.2964	0.138	0.02729	4.42099e-07	3656	0.00694573	25.5572
ebi-a-GCST90001416	IgD+ CD24- AC	rs143397127	7	12847391	C	T	0.0157	-0.4464	0.09885	6.50999e-06	3656	0.00554719	20.3825
ebi-a-GCST90001416	IgD+ CD24- AC	rs190448231	7	87868543	G	T	0.028	0.3363	0.07548	8.64908e-06	3656	0.00540048	19.8405
ebi-a-GCST90001416	IgD+ CD24- AC	rs34910780	7	77469688	T	A	0.048	-0.2677	0.05716	2.94198e-06	3656	0.0059636	21.9217
ebi-a-GCST90001416	IgD+ CD24- AC	rs2395904	8	130617819	G	T	0.2657	-0.1335	0.0275	1.26e-06	3656	0.00640472	23.5537
ebi-a-GCST90001416	IgD+ CD24- AC	rs150663332	8	2044843	T	C	0.084	-0.2005	0.04387	5.02597e-06	3656	0.00568085	20.8764
ebi-a-GCST90001416	IgD+ CD24- AC	rs117190494	8	75563339	A	G	0.022	0.4148	0.08139	3.642e-07	3656	0.00705431	25.9596
ebi-a-GCST90001416	IgD+ CD24- AC	rs701839	10	102955294	G	A	0.7124	0.1269	0.02791	5.63106e-06	3656	0.00562275	20.6617
ebi-a-GCST90001416	IgD+ CD24- AC	rs189761842	10	125485345	T	C	0.0055	0.7675	0.1702	6.72404e-06	3656	0.00553124	20.3236
ebi-a-GCST90001416	IgD+ CD24- AC	rs12799241	11	119980729	A	G	0.2619	0.132	0.02794	2.391e-06	3656	0.006068	22.3078
ebi-a-GCST90001416	IgD+ CD24- AC	rs34771848	12	14302579	T	C	0.023	-0.3693	0.08033	4.43598e-06	3656	0.00574769	21.1235
ebi-a-GCST90001416	IgD+ CD24- AC	rs76578043	13	105214810	A	G	0.0298	0.3166	0.0697	5.73905e-06	3656	0.00561185	20.6214
ebi-a-GCST90001416	IgD+ CD24- AC	rs75474045	13	72428296	A	G	0.0126	0.4915	0.1086	6.24899e-06	3656	0.00557128	20.4715
ebi-a-GCST90001416	IgD+ CD24- AC	rs3811215	14	22954777	T	G	0.3032	-0.1264	0.02685	2.59801e-06	3656	0.00602525	22.1497
ebi-a-GCST90001416	IgD+ CD24- AC	rs143176410	16	84305239	C	G	0.001	1.816	0.404	7.18208e-06	3656	0.00549628	20.1944
ebi-a-GCST90001416	IgD+ CD24- AC	rs73426855	17	77637123	C	T	0.1469	-0.1616	0.03458	3.09699e-06	3656	0.005938	21.8271
ebi-a-GCST90001416	IgD+ CD24- AC	rs77983244	17	7316027	A	G	0.0325	-0.3049	0.06682	5.22902e-06	3656	0.00566278	20.8096
ebi-a-GCST90001416	IgD+ CD24- AC	rs62067029	17	38038391	T	A	0.4148	-0.1593	0.02856	2.61198e-08	3656	0.00843779	31.0941
ebi-a-GCST90001416	IgD+ CD24- AC	rs34764986	20	59926554	C	T	0.0699	-0.2158	0.04786	6.69607e-06	3656	0.00553023	20.3198
ebi-a-GCST90001417	CD24+ CD27+ %B cell	rs145208372	1	83678678	A	G	0.0097	-0.56	0.1234	5.91003e-06	3657	0.00559992	20.583
ebi-a-GCST90001417	CD24+ CD27+ %B cell	rs7412746	1	150860471	T	C	0.5153	-0.1301	0.02547	3.41099e-07	3657	0.00708409	26.0771
ebi-a-GCST90001417	CD24+ CD27+ %B cell	rs72758947	1	207087053	G	A	0.0641	-0.2365	0.05101	3.67401e-06	3657	0.00584361	21.4839
ebi-a-GCST90001417	CD24+ CD27+ %B cell	rs4658141	1	89814066	C	T	0.3805	-0.1269	0.02592	1.009e-06	3657	0.00651165	23.9561
ebi-a-GCST90001417	CD24+ CD27+ %B cell	rs75766272	1	8009985	T	C	0.0201	-0.4865	0.08656	2.04899e-08	3657	0.00856389	31.5714
ebi-a-GCST90001417	CD24+ CD27+ %B cell	rs72944931	2	178116262	G	A	0.0138	0.4657	0.1052	9.91791e-06	3657	0.0053301	19.5859
ebi-a-GCST90001417	CD24+ CD27+ %B cell	rs45608038	2	73679013	G	A	0.0421	0.3527	0.0624	1.71002e-08	3657	0.00866043	31.9304
ebi-a-GCST90001417	CD24+ CD27+ %B cell	rs72844588	2	138420154	A	G	0.0913	0.2066	0.04322	1.826e-06	3657	0.00620956	22.8378
ebi-a-GCST90001417	CD24+ CD27+ %B cell	rs62233948	3	7831627	T	C	0.006	-0.737	0.1643	7.48101e-06	3657	0.00547207	20.1105
ebi-a-GCST90001417	CD24+ CD27+ %B cell	rs145442262	3	186702869	A	G	0.0906	-0.2083	0.04276	1.15001e-06	3657	0.00644717	23.7173
ebi-a-GCST90001417	CD24+ CD27+ %B cell	rs55710170	3	16416145	A	G	0.1181	-0.1708	0.03788	6.70595e-06	3657	0.0055287	20.3197
ebi-a-GCST90001417	CD24+ CD27+ %B cell	rs35698683	4	11590243	G	A	0.0447	-0.293	0.05931	8.17504e-07	3657	0.00662927	24.3917
ebi-a-GCST90001417	CD24+ CD27+ %B cell	rs115405874	5	119742816	G	A	0.0037	0.9325	0.2017	3.925e-06	3657	0.00581072	21.3623
ebi-a-GCST90001417	CD24+ CD27+ %B cell	rs681014	5	140636323	C	T	0.9966	0.9614	0.207	3.52298e-06	3657	0.00586393	21.5591
ebi-a-GCST90001417	CD24+ CD27+ %B cell	rs9492229	6	129409652	C	T	0.9556	0.2715	0.06115	9.27705e-06	3657	0.00536151	19.7019
ebi-a-GCST90001417	CD24+ CD27+ %B cell	rs148702078	6	100574892	C	G	0.0034	0.9264	0.2067	7.59906e-06	3657	0.00546276	20.0761
ebi-a-GCST90001417	CD24+ CD27+ %B cell	rs62459310	7	56242182	C	G	0.022	0.3676	0.08119	6.15205e-06	3657	0.00557434	20.4884
ebi-a-GCST90001417	CD24+ CD27+ %B cell	rs10505439	8	124662104	T	C	0.0941	-0.1852	0.04175	9.38102e-06	3657	0.00535197	19.6667
ebi-a-GCST90001417	CD24+ CD27+ %B cell	rs10743163	11	11033950	A	G	0.4035	-0.1205	0.02541	2.20699e-06	3657	0.00611191	22.4764
ebi-a-GCST90001417	CD24+ CD27+ %B cell	rs265612	12	130112732	T	C	0.3411	0.1143	0.02575	9.29608e-06	3657	0.00535895	19.6925
ebi-a-GCST90001417	CD24+ CD27+ %B cell	rs112294465	12	123744082	A	C	0.0021	1.249	0.2784	7.44098e-06	3657	0.00547366	20.1163
ebi-a-GCST90001417	CD24+ CD27+ %B cell	rs76477280	13	50147180	G	A	0.0206	0.4892	0.08811	3.02803e-08	3657	0.00835896	30.8095
ebi-a-GCST90001417	CD24+ CD27+ %B cell	rs117004076	14	97702226	G	A	0.0146	0.4553	0.1022	8.56091e-06	3657	0.00539781	19.8361
ebi-a-GCST90001417	CD24+ CD27+ %B cell	rs77762131	14	96205838	C	G	0.045	0.2675	0.05828	4.59896e-06	3657	0.00572781	21.0558
ebi-a-GCST90001417	CD24+ CD27+ %B cell	rs116844769	14	65713895	A	G	0.0662	0.2482	0.05078	1.064e-06	3657	0.00649031	23.877
ebi-a-GCST90001417	CD24+ CD27+ %B cell	rs7221794	17	76979729	A	G	0.1574	-0.1563	0.03395	4.29903e-06	3657	0.0057624	21.1837
ebi-a-GCST90001418	CD24+ CD27+ AC	rs75766272	1	8009985	T	C	0.0201	-0.4055	0.08609	2.56998e-06	3656	0.00603174	22.1737
ebi-a-GCST90001418	CD24+ CD27+ AC	rs16867231	2	181050023	A	G	0.0108	0.5129	0.1154	8.98008e-06	3656	0.00537412	19.7431
ebi-a-GCST90001418	CD24+ CD27+ AC	rs79207264	3	96406408	A	G	0.1184	0.1752	0.0393	8.46603e-06	3656	0.00540658	19.863
ebi-a-GCST90001418	CD24+ CD27+ AC	rs7640784	3	176029498	A	C	0.4714	-0.1111	0.02476	7.47894e-06	3656	0.00547691	20.1228
ebi-a-GCST90001418	CD24+ CD27+ AC	rs149085540	4	110550623	T	C	0.0167	-0.4318	0.09574	6.66807e-06	3656	0.00553302	20.3302
ebi-a-GCST90001418	CD24+ CD27+ AC	rs17708396	5	148410250	A	C	0.0005	2.539	0.5201	1.09499e-06	3656	0.00647625	23.8185
ebi-a-GCST90001418	CD24+ CD27+ AC	rs10942726	5	74257985	G	A	0.3155	0.1188	0.02672	8.92504e-06	3656	0.00537789	19.7571
ebi-a-GCST90001418	CD24+ CD27+ AC	rs35057381	5	26412301	C	T	0.2211	0.1344	0.02969	6.17703e-06	3656	0.00557371	20.4805
ebi-a-GCST90001418	CD24+ CD27+ AC	rs56033406	6	41084740	T	C	0.0349	0.312	0.06692	3.22901e-06	3656	0.0059104	21.725
ebi-a-GCST90001418	CD24+ CD27+ AC	rs4076316	6	167859623	A	T	0.3005	-0.1404	0.02729	2.83798e-07	3656	0.00718767	26.4539
ebi-a-GCST90001418	CD24+ CD27+ AC	rs144625305	7	7871676	T	C	0.0086	0.6162	0.1357	5.74804e-06	3656	0.00560835	20.6085
ebi-a-GCST90001418	CD24+ CD27+ AC	rs184496770	8	124255582	T	C	0.0021	1.162	0.2608	8.56091e-06	3656	0.00540056	19.8408
ebi-a-GCST90001418	CD24+ CD27+ AC	rs118092259	8	89432719	G	T	0.0414	-0.2901	0.06345	4.97898e-06	3656	0.00568525	20.8927
ebi-a-GCST90001418	CD24+ CD27+ AC	rs10759006	9	8855603	C	T	0.6198	0.1133	0.02556	9.50692e-06	3656	0.00534569	19.6381
ebi-a-GCST90001418	CD24+ CD27+ AC	rs10762541	10	53790461	T	C	0.772	0.1488	0.02978	6.08695e-07	3656	0.00678258	24.9528
ebi-a-GCST90001418	CD24+ CD27+ AC	rs138329462	12	11634360	A	G	0.0174	-0.4374	0.09365	3.10799e-06	3656	0.00593133	21.8024
ebi-a-GCST90001418	CD24+ CD27+ AC	rs557577736	13	46224092	G	A	0.001	1.818	0.3878	2.869e-06	3656	0.00597535	21.9652
ebi-a-GCST90001418	CD24+ CD27+ AC	rs12874404	13	108993494	G	A	0.3256	0.1691	0.02653	2.04202e-10	3656	0.0109902	40.6046
ebi-a-GCST90001418	CD24+ CD27+ AC	rs73192651	13	50212885	T	C	0.02	0.4411	0.08893	7.38193e-07	3656	0.00668434	24.5889
ebi-a-GCST90001418	CD24+ CD27+ AC	rs76552872	13	70167316	T	G	0.042	0.283	0.06219	5.54102e-06	3656	0.00563213	20.6964
ebi-a-GCST90001418	CD24+ CD27+ AC	rs77762131	14	96205838	C	G	0.045	0.2815	0.05774	1.12699e-06	3656	0.00645926	23.7556
ebi-a-GCST90001418	CD24+ CD27+ AC	rs11653761	17	2716535	T	G	0.592	-0.118	0.0247	1.84001e-06	3656	0.00620385	22.8104
ebi-a-GCST90001418	CD24+ CD27+ AC	rs11649808	17	62258665	A	G	0.8487	0.1546	0.03472	8.74802e-06	3656	0.00539392	19.8163
ebi-a-GCST90001418	CD24+ CD27+ AC	rs7254039	19	14993354	A	G	0.0435	-0.2606	0.0585	8.63794e-06	3656	0.00539859	19.8335
ebi-a-GCST90001418	CD24+ CD27+ AC	rs728776	22	45400116	G	A	0.121	-0.1712	0.03808	7.09006e-06	3656	0.00549811	20.2011
ebi-a-GCST90001418	CD24+ CD27+ AC	rs144295598	22	45164171	A	G	0.0103	0.5664	0.1203	2.59902e-06	3656	0.00602676	22.1553
ebi-a-GCST90001419	CD20- %B cell	rs529500582	1	11620068	A	G	0.0254	-0.4047	0.08262	1.009e-06	3658	0.00651648	23.9805
ebi-a-GCST90001419	CD20- %B cell	rs187723151	1	242186219	A	G	0.004	-0.9447	0.1934	1.07999e-06	3658	0.00648049	23.8472
ebi-a-GCST90001419	CD20- %B cell	rs112180455	2	221466858	T	C	0.0299	0.3316	0.07326	6.19598e-06	3658	0.00556962	20.4766
ebi-a-GCST90001419	CD20- %B cell	rs58352426	3	154090291	A	G	0.2246	0.1401	0.02947	2.07998e-06	3658	0.00614041	22.588
ebi-a-GCST90001419	CD20- %B cell	rs75951284	3	187638796	T	C	0.0316	0.3083	0.06752	5.11105e-06	3658	0.00566722	20.8375
ebi-a-GCST90001419	CD20- %B cell	rs74786971	4	90909176	C	G	0.0645	0.2235	0.04952	6.60602e-06	3658	0.00553781	20.359
ebi-a-GCST90001419	CD20- %B cell	rs316122	5	93014071	C	G	0.0372	0.2993	0.06479	3.971e-06	3658	0.00579999	21.3285
ebi-a-GCST90001419	CD20- %B cell	rs9270911	6	32572202	T	C	0.6083	0.1364	0.02871	2.10499e-06	3658	0.00613263	22.5593
ebi-a-GCST90001419	CD20- %B cell	rs9477367	6	17249496	C	T	0.9097	-0.1917	0.04273	7.45899e-06	3658	0.00547207	20.116
ebi-a-GCST90001419	CD20- %B cell	rs111761453	7	137173666	T	G	0.0524	0.2453	0.05506	8.59904e-06	3658	0.00539671	19.8374
ebi-a-GCST90001419	CD20- %B cell	rs75368642	7	150969808	T	C	0.073	0.2118	0.04687	6.41904e-06	3658	0.00555138	20.4091
ebi-a-GCST90001419	CD20- %B cell	rs7875273	9	9023522	C	T	0.3779	0.1137	0.02506	5.83002e-06	3658	0.005596	20.5741
ebi-a-GCST90001419	CD20- %B cell	rs118084343	11	17687837	G	A	0.0547	-0.2663	0.0544	1.02901e-06	3658	0.00650826	23.9501
ebi-a-GCST90001419	CD20- %B cell	rs3885787	12	92375948	C	A	0.9422	0.2407	0.05303	5.84494e-06	3658	0.00560049	20.5907
ebi-a-GCST90001419	CD20- %B cell	rs4244568	15	39319915	G	T	0.3414	-0.1233	0.02622	2.67399e-06	3658	0.00600896	22.1016
ebi-a-GCST90001419	CD20- %B cell	rs140134875	15	80306120	A	C	0.0011	-1.694	0.3528	1.639e-06	3658	0.00626322	23.0426
ebi-a-GCST90001419	CD20- %B cell	rs4889373	16	81747602	G	A	0.7989	-0.1372	0.03051	7.06399e-06	3658	0.00549776	20.2109
ebi-a-GCST90001419	CD20- %B cell	rs2107459	16	74140113	A	C	0.0853	0.2021	0.04383	4.17503e-06	3658	0.00577869	21.2497
ebi-a-GCST90001419	CD20- %B cell	rs7265879	20	6103341	G	C	0.0778	-0.2182	0.04616	2.35798e-06	3658	0.00607141	22.3327
ebi-a-GCST90001419	CD20- %B cell	rs57840701	20	46686437	C	A	0.015	0.4562	0.1004	5.65002e-06	3658	0.00561248	20.6351
ebi-a-GCST90001420	IgD- CD38br AC	rs115156019	1	168227395	T	C	0.0081	-0.6197	0.1242	6.33199e-07	3656	0.00676342	24.8818
ebi-a-GCST90001420	IgD- CD38br AC	rs2792563	1	213100225	A	G	0.5671	-0.108	0.02437	9.59909e-06	3656	0.00534323	19.629
ebi-a-GCST90001420	IgD- CD38br AC	rs138158989	2	204476635	A	G	0.0018	-1.339	0.2832	2.33099e-06	3656	0.00607744	22.3428
ebi-a-GCST90001420	IgD- CD38br AC	rs114044800	2	237823477	C	G	0.0086	0.5637	0.1259	7.81592e-06	3656	0.00545335	20.0358
[truncated: 17,958 more rows]

## Sheet: S.table4
S.table4: SNPs associated with metabolites selected as IVs
[truncated: 34,844 more rows]

## Sheet: S.table5
S.table5: Results of the Forward Mendelian Randomization Method
[truncated: 141 more rows]

[truncated: 7 more sheets: S.table6, S.table7, S.table8, S.table9, S.table10, S.table11, S.table12]
